# Supplementary material for: Automated neuronal reconstruction with super-multicolour Tetbow labelling and threshold-based clustering of colour hues
Source: Nat Commun. 2024 Jun 25;15:5279. doi: 10.1038/s41467-024-49455-y (PMC11199630; doi:10.1038/s41467-024-49455-y)
Supplement: Supplementary file 6 — Source Data [file 41467_2024_49455_MOESM6_ESM.xlsx]

## Sheet: Fig1b
Figure 1b
Excitation									Emission
Wavelength(nm)	mTagBFP2	mTurquoise2	mAmetrine1.1	mNeonGreen	Ypet	mRuby3	tdKatushka2		Wavelength(nm)	mTagBFP2	mTurquoise2	mAmetrine1.1	mNeonGreen	Ypet	mRuby3	tdKatushka2
300	0.0316565	0.101778	0.0753825	0.0538781	0.0291894				400
300.5	0.0308934	0.0996299	0.0742736	0.0524282	0.0294329				400.5
301	0.0296868	0.0971502	0.0717153	0.0511093	0.0290079				401
301.5	0.0285096	0.0940321	0.0690658	0.0492663	0.0284656				401.5
302	0.0270296	0.090716	0.0665321	0.0478688	0.0279723				402
302.5	0.0258629	0.0876015	0.0641458	0.0462748	0.0277289				402.5
303	0.0250599	0.0841707	0.0615139	0.0447768	0.0269901				403
303.5	0.0241455	0.0811432	0.0593662	0.043506	0.0265075				403.5
304	0.0235169	0.0780917	0.057387	0.0419775	0.0260442				404
304.5	0.0230103	0.0750717	0.0555973	0.0411346	0.0256064				404.5
305	0.0222577	0.071911	0.0536707	0.0401083	0.025111				405
305.5	0.0216565	0.0694757	0.0517371	0.0393528	0.0247267				405.5
306	0.0212003	0.0671145	0.0505124	0.0386409	0.0244				406
306.5	0.0207715	0.0647125	0.0490244	0.0379378	0.0238896				406.5
307	0.0203237	0.0625678	0.047554	0.037405	0.0236804				407
307.5	0.0199054	0.0603064	0.0467048	0.0365709	0.0232533				407.5
308	0.0195438	0.0585374	0.0458836	0.0360905	0.0228668				408
308.5	0.0193	0.0570421	0.0451818	0.0356494	0.0227622				408.5
309	0.0189132	0.0555062	0.0445992	0.035086	0.0226725				409
309.5	0.0189847	0.0541294	0.0438798	0.0343785	0.0223373				409.5
310	0.0187639	0.0528803	0.0432552	0.0340597	0.0222049				410
310.5	0.0183645	0.0519976	0.0427814	0.0335925	0.0221558				410.5
311	0.0182657	0.050854	0.0426937	0.033064	0.021891				411
311.5	0.0180618	0.0503932	0.0425182	0.0324919	0.0217736				411.5
312	0.017736	0.0492108	0.0421252	0.0323784	0.0218761				412
312.5	0.0176624	0.0481689	0.0420375	0.032243	0.0216796				412.5
313	0.0176119	0.0473121	0.0420761	0.0318674	0.0216262				413
313.5	0.0174606	0.0466311	0.0418831	0.031553	0.0213059				413.5
314	0.0172819	0.0459835	0.0417813	0.0312735	0.0212291				414
314.5	0.0172399	0.0453857	0.0417427	0.0308499	0.021165				414.5
315	0.017223	0.0443106	0.0420515	0.0307232	0.0211458				415	0.0327655
315.5	0.0171915	0.0435741	0.0423989	0.0302253	0.0211501				415.5	0.0330274
316	0.0170822	0.0430023	0.0425498	0.0300026	0.021039				416	0.0338596
316.5	0.0170296	0.0424471	0.0424867	0.029627	0.0207316				416.5	0.03501
317	0.0169624	0.0419956	0.042241	0.0292733	0.0204412				417	0.0358986
317.5	0.016914	0.0415163	0.0422059	0.0288846	0.0203323				417.5	0.0373403
318	0.0167606	0.0408945	0.0423814	0.0287143	0.019933				418	0.0389485
318.5	0.0168468	0.0408409	0.0425393	0.0286226	0.0197258				418.5	0.0406619
319	0.0170065	0.0401839	0.042792	0.028413	0.0195913				419	0.0427082
319.5	0.0170717	0.0398749	0.0432552	0.0282164	0.019523				419.5	0.0450531
320	0.0169245	0.0395807	0.0436974	0.0279195	0.019397				420	0.0477921
320.5	0.0169098	0.0390829	0.0444448	0.0276138	0.0191514				420.5	0.050891
321	0.0169645	0.0385925	0.0449572	0.0274784	0.0189336				421	0.0542468
321.5	0.0168573	0.0382687	0.0452379	0.0267709	0.0186859				421.5	0.0580506
322	0.0169056	0.0379208	0.0455748	0.0264958	0.0184425				422	0.0618569
322.5	0.0169077	0.0378986	0.0460977	0.0264303	0.0184084				422.5	0.0662971
323	0.0170885	0.0376987	0.0464486	0.0260066	0.0182375				423	0.0704386
323.5	0.0171369	0.0373508	0.0467153	0.0257533	0.0179877				423.5	0.0756352
324	0.0174501	0.0369733	0.0473575	0.0251157	0.0178318				424	0.0812185
324.5	0.0175825	0.0367309	0.047933	0.024548	0.0175969				424.5	0.0869413
325	0.0176098	0.0362627	0.0488139	0.0241156	0.0174859				425	0.092904
325.5	0.0177402	0.0360536	0.0497894	0.023775	0.0173386				425.5	0.0994909
326	0.0179168	0.035752	0.0502948	0.0234213	0.0171592				426	0.106819
326.5	0.0182867	0.0355077	0.0509475	0.0229396	0.0170204				426.5	0.114784
327	0.0184885	0.0351801	0.0518143	0.022529	0.0168581				427	0.122752
327.5	0.0187934	0.0346194	0.0527337	0.0221124	0.0169414				427.5	0.131196
328	0.0190309	0.034514	0.053425	0.0220268	0.0169713				428	0.139497
328.5	0.0193378	0.0343567	0.0544006	0.0218678	0.0169457				428.5	0.150683
329	0.0195291	0.0341217	0.0548638	0.021484	0.0168944				429	0.161159
329.5	0.019897	0.0340069	0.0561517	0.0213595	0.0168133				429.5	0.171905
330	0.0202607	0.0336775	0.057559	0.0207044	0.0167279				430	0.182797
330.5	0.0205318	0.033511	0.0580853	0.020569	0.0166275				430.5	0.196627
331	0.0211205	0.0332649	0.0593382	0.0204345	0.0165848				431	0.209233
331.5	0.0216376	0.0331834	0.0603558	0.0199707	0.0165613				431.5	0.222891
332	0.0220601	0.0330669	0.0615069	0.0198659	0.0165336				432	0.237113
332.5	0.0225899	0.0330298	0.0623035	0.019983	0.016446				432.5	0.252533
333	0.0232394	0.0330743	0.0634475	0.0198602	0.0163691				433	0.267832
333.5	0.0237902	0.0330891	0.0649881	0.0195017	0.0162965				433.5	0.284795
334	0.0245617	0.0331113	0.0663497	0.0192825	0.0160723				434	0.301586
334.5	0.0252155	0.0331557	0.0673042	0.018972	0.0160232				434.5	0.320654
335	0.0259891	0.0331797	0.0691957	0.0186898	0.0158246				435	0.33933
335.5	0.0268636	0.0331279	0.070459	0.0187174	0.015925				435.5	0.36021
336	0.0276014	0.0330928	0.0718592	0.0184505	0.0159101				436	0.379424
336.5	0.0285054	0.0332279	0.0734559	0.018354	0.0157606				436.5	0.400377
337	0.0295291	0.033461	0.0753509	0.0182357	0.0156645				437	0.419396
337.5	0.0303448	0.0335683	0.0769301	0.0181977	0.015656				437.5	0.441401
338	0.0314547	0.0336054	0.0787374	0.0180487	0.0155022				438	0.463088
338.5	0.0325121	0.0338478	0.0802955	0.0180204	0.0153293				438.5	0.487443
339	0.0339163	0.0341143	0.0823905	0.0177391	0.0152246				439	0.510917
339.5	0.03539	0.0341235	0.0843346	0.0175513	0.015293				439.5	0.536912
340	0.0364515	0.0342715	0.0868157	0.0176439	0.015214				440	0.561512
340.5	0.0378831	0.0346731	0.0885773	0.0176081	0.0152161				440.5	0.587531
341	0.0392201	0.0346046	0.0907741	0.01735	0.0151841				441	0.611299
341.5	0.0405907	0.0347305	0.0930903	0.0171998	0.0152887				441.5	0.634797
342	0.0420643	0.0348989	0.0955503	0.0171609	0.0152054				442	0.660009
342.5	0.0437292	0.0350192	0.0983436	0.0171054	0.0152802				442.5	0.686861
343	0.0454782	0.0352986	0.101569	0.017112	0.0152802				443	0.711583
343.5	0.0472083	0.0353856	0.104723	0.016736	0.0152374				443.5	0.735987
344	0.0493252	0.0357223	0.107868	0.0163687	0.0150901				444	0.758016
344.5	0.0510448	0.0358741	0.111163	0.0164831	0.01512				444.5	0.780707
345	0.0533004	0.0362294	0.114799	0.0161219	0.0150602				445	0.801953
345.5	0.0551608	0.0362423	0.11836	0.016049	0.0149342				445.5	0.822098	0.0389599
346	0.0578474	0.0367679	0.121849	0.0158215	0.0148958				446	0.841533	0.0404761
346.5	0.059836	0.0372601	0.125337	0.0158739	0.0148488				446.5	0.863318	0.0423559
347	0.0623944	0.0374637	0.129836	0.0157887	0.0147442				447	0.880599	0.0445763
347.5	0.0648938	0.0380614	0.133419	0.0157228	0.0148424				447.5	0.897513	0.047376
348	0.067654	0.0385277	0.137426	0.0155485	0.0147207				448	0.91242	0.050567
348.5	0.0703174	0.0388553	0.141515	0.0154586	0.0145776				448.5	0.928869	0.0545917
349	0.0733635	0.0397176	0.145452	0.0153804	0.0145307				449	0.941132	0.0585686
349.5	0.0763675	0.0402228	0.150688	0.0153302	0.0144346				449.5	0.954594	0.0630801
350	0.0791549	0.0411092	0.156011	0.0154258	0.0142638				450	0.963651	0.0683174
350.5	0.0823103	0.04147	0.160809	0.0152275	0.0142766				450.5	0.97447	0.07498
351	0.0862224	0.0421455	0.16569	0.0151336	0.014125				451	0.98196	0.0814946
351.5	0.0896931	0.042956	0.170901	0.0151153	0.0140011				451.5	0.988691	0.0891217
352	0.0930208	0.043872	0.175818	0.0151585	0.013905				452	0.99158	0.0967488
352.5	0.0962392	0.0447344	0.180689	0.0149572	0.0138645				452.5	0.995325	0.10624
353	0.100301	0.0458021	0.186412	0.0148681	0.0136509				453	0.998531	0.115732
353.5	0.10432	0.0467736	0.191536	0.0147633	0.0135292				453.5	1	0.126579
354	0.108484	0.0474306	0.198519	0.0147899	0.0132922				454	0.999584	0.13775
354.5	0.112823	0.0481023	0.204695	0.0146786	0.0132004				454.5	0.999535	0.151032
355	0.117469	0.0492089	0.211854	0.0148126	0.0130957				455	0.99623	0.164638
355.5	0.121968	0.0503803	0.217294	0.0146266	0.012974				455.5	0.993465	0.180139
356	0.127559	0.0516423	0.223961	0.0146921	0.0127178				456	0.990625	0.196641
356.5	0.132331	0.052488	0.231085	0.0149476	0.0128416				456.5	0.986464	0.215408
357	0.137776	0.0537741	0.238384	0.0146524	0.0125897				457	0.981789	0.233267
357.5	0.142737	0.0546883	0.244736	0.0144244	0.0126666				457.5	0.976355	0.253267
358	0.148098	0.0560706	0.252211	0.0145139	0.0125				458	0.971361	0.274129
358.5	0.153815	0.0576195	0.2593	0.0145729	0.0123762				458.5	0.964336	0.298367
359	0.160921	0.0590277	0.266353	0.0145611	0.0121306				459	0.957581	0.322373
359.5	0.166723	0.0603194	0.274109	0.0144187	0.0120559				459.5	0.952122	0.348721
360	0.173239	0.0625696	0.282285	0.0144882	0.0119384				460	0.944192	0.375239
360.5	0.180029	0.0644627	0.290743	0.0143895	0.0119235				460.5	0.936114	0.404222
361	0.187534	0.066304	0.299551	0.0142108	0.0117697				461	0.928453	0.431233
361.5	0.19445	0.0684265	0.307096	0.0143497	0.0116971				461.5	0.919371	0.46171
362	0.202628	0.0705213	0.31636	0.0141921	0.0114943				462	0.910192	0.490971
362.5	0.209607	0.0726734	0.324853	0.0139667	0.0114452				462.5	0.899912	0.523621
363	0.217805	0.0752031	0.334503	0.0140925	0.0113388				463	0.89252	0.554145
363.5	0.224785	0.0776347	0.342223	0.0141253	0.011165				463.5	0.882778	0.586256
364	0.233277	0.0801329	0.353278	0.0141715	0.0109361				464	0.872008	0.619153
364.5	0.241497	0.0827014	0.362682	0.0141327	0.0108138				464.5	0.860797	0.652188
365	0.2502	0.0854364	0.372193	0.0140073	0.0106233				465	0.849562	0.682542
365.5	0.259113	0.0881215	0.38086	0.0141873	0.0105622				465.5	0.838253	0.71416
366	0.268047	0.0907807	0.389423	0.0141025	0.0103865				466	0.827287	0.744129
366.5	0.276414	0.0935861	0.398758	0.0138807	0.0101774				466.5	0.814731	0.774299
367	0.286378	0.0963859	0.40911	0.014037	0.00998633				467	0.803324	0.801402
367.5	0.295249	0.0987065	0.418936	0.0138287	0.00980612				467.5	0.790645	0.828012
368	0.305213	0.101042	0.429394	0.0138016	0.00973287				468	0.778014	0.851926
368.5	0.315136	0.103849	0.439746	0.0135278	0.00951636				468.5	0.763744	0.875963
369	0.325773	0.106756	0.449502	0.0138671	0.00926162				469	0.751505	0.897535
369.5	0.335737	0.109125	0.458275	0.0140296	0.00908076				469.5	0.738239	0.917565
370	0.346962	0.112382	0.469013	0.0139353	0.00893748				470	0.726318	0.935285
370.5	0.356716	0.11538	0.479506	0.0136051	0.00875683				470.5	0.713345	0.951156
371	0.368594	0.11884	0.491613	0.0137763	0.00862978				471	0.701547	0.965023
371.5	0.379882	0.122134	0.501579	0.0136907	0.00839618				471.5	0.689896	0.976579
372	0.392621	0.12528	0.512809	0.0136846	0.00807055				472	0.679615	0.985054
372.5	0.403237	0.128259	0.524214	0.0135911	0.00804066				472.5	0.667988	0.991525
373	0.41564	0.131812	0.534777	0.0133461	0.00774428				473	0.65712	0.996302
373.5	0.425604	0.134458	0.544006	0.0132391	0.00760079				473.5	0.64777	0.999692
374	0.437334	0.137086	0.553867	0.013271	0.00764563				474	0.638126	1
374.5	0.448013	0.140362	0.564886	0.013278	0.00738726				474.5	0.627943	0.998921
375	0.459302	0.143211	0.575309	0.0133029	0.0072696				475	0.619278	0.995532
375.5	0.469645	0.146413	0.584819	0.0132365	0.00711116				475.5	0.611568	0.991525
376	0.481102	0.150151	0.595908	0.0131322	0.00702383				476	0.6042	0.987673
376.5	0.491465	0.153704	0.607805	0.0131977	0.00675713				476.5	0.596955	0.979969
377	0.503342	0.156979	0.618964	0.0132378	0.0066493				477	0.589906	0.972727
377.5	0.513937	0.160458	0.629738	0.0130352	0.00643214				477.5	0.583811	0.962096
378	0.524301	0.164141	0.639563	0.0130086	0.0062942				478	0.576467	0.953159
378.5	0.534602	0.167694	0.649916	0.0129911	0.00617142				478.5	0.569589	0.942835
379	0.545281	0.171913	0.660514	0.0129789	0.00598715				479	0.562931	0.932666
379.5	0.555224	0.175447	0.670059	0.0130767	0.00600102				479.5	0.556837	0.920493
380	0.565482	0.179704	0.679815	0.0128365	0.0058838				480	0.551378	0.910169	0.0124799	0.0491529
380.5	0.575405	0.183793	0.68943	0.0127928	0.00580501				480.5	0.544402	0.898613	0.0125252	0.0469343
381	0.585747	0.188234	0.699572	0.0127321	0.00568265				481	0.538723	0.886133	0.0124784	0.045217
381.5	0.595291	0.192176	0.708345	0.0126898	0.00558891				481.5	0.532359	0.875655	0.0124934	0.0437874
382	0.605318	0.196895	0.717996	0.0125749	0.00543261				482	0.526044	0.865485	0.0123548	0.0425899
382.5	0.615325	0.201429	0.727049	0.0125133	0.00531474				482.5	0.519484	0.853621	0.0123587	0.041592
383	0.626319	0.206481	0.736524	0.0127229	0.00519965				483	0.513634	0.842835	0.0122825	0.040557
383.5	0.635674	0.211292	0.744947	0.0126566	0.00513068				483.5	0.507588	0.833282	0.0122959	0.0400186
384	0.644566	0.216159	0.753439	0.0126474	0.00496477				484	0.501591	0.8247	0.012284	0.0393456
384.5	0.656128	0.22134	0.761756	0.012678	0.00494235				484.5	0.494174	0.815362	0.0123316	0.0388025
385	0.667564	0.226207	0.771301	0.012498	0.00485224				485	0.488275	0.807227	0.0124516	0.0387515
385.5	0.678053	0.231222	0.779899	0.0123364	0.00476512				485.5	0.480565	0.799769	0.0124266	0.0383662
386	0.689531	0.236699	0.787128	0.0124076	0.00458212				486	0.47469	0.791695	0.0124644	0.0387329
386.5	0.698802	0.242177	0.796708	0.0125443	0.00449927				486.5	0.468351	0.785393	0.0126167	0.0391181
387	0.711184	0.247988	0.803762	0.0125644	0.00451209				487	0.461693	0.779784	0.0125843	0.0392481
387.5	0.723439	0.253521	0.811447	0.012605	0.00446938				487.5	0.454643	0.774222	0.0128165	0.0403063
388	0.73601	0.259997	0.818992	0.0126103	0.00441536				488	0.447912	0.769599	0.0129675	0.0415549
388.5	0.747887	0.266197	0.827274	0.0127164	0.00436625				488.5	0.441303	0.765439	0.0132149	0.0428127
389	0.762182	0.273229	0.83517	0.0128828	0.00433998				489	0.435086	0.76225	0.0133593	0.0440195
389.5	0.776519	0.28015	0.843592	0.0129016	0.00434276				489.5	0.428453	0.759337	0.0137119	0.0455048
390	0.79094	0.28707	0.849698	0.0128697	0.00431756				490	0.422015	0.756718	0.0140156	0.0476816
390.5	0.805487	0.293695	0.857068	0.0127998	0.00427058				490.5	0.414574	0.755593	0.0142128	0.0501091
391	0.822598	0.300801	0.864156	0.0127841	0.0042945				491	0.406839	0.753128	0.0145415	0.0527361
391.5	0.838217	0.307278	0.870368	0.0128797	0.00421848				491.5	0.400818	0.752512	0.015028	0.0558227
392	0.853626	0.314958	0.876965	0.0129627	0.00415378				492	0.39389	0.751587	0.0155513	0.059146
392.5	0.869329	0.322767	0.885107	0.013047	0.00414353				492.5	0.386156	0.751279	0.0161377	0.0632304
393	0.884423	0.330595	0.893283	0.0131317	0.00405513				493	0.379547	0.751602	0.0166505	0.0677141
393.5	0.90061	0.338015	0.898512	0.0131287	0.00405556				493.5	0.372032	0.751787	0.0173788	0.0723834
394	0.916229	0.346953	0.907075	0.0130352	0.00401883				494	0.36606	0.752219	0.0182203	0.0772337
394.5	0.930587	0.355169	0.913181	0.0132483	0.00409207				494.5	0.358594	0.753529	0.0189592	0.0831794
395	0.944629	0.363663	0.920656	0.0134248	0.00410061				495	0.352181	0.754006	0.0199374	0.0898399
395.5	0.956023	0.371658	0.92813	0.0134623	0.00403463				495.5	0.345278	0.755547	0.0210813	0.0981852
396	0.966807	0.379522	0.935359	0.0136291	0.00398595				496	0.338669	0.756518	0.0221726	0.105537
396.5	0.976119	0.387276	0.940974	0.0136846	0.0040436				496.5	0.3314	0.758074	0.023561	0.115094
397	0.983834	0.395011	0.94901	0.0140397	0.0040814				497	0.324619	0.758105	0.0250388	0.124516
397.5	0.992117	0.403153	0.955573	0.014051	0.00413435				497.5	0.318647	0.759029	0.0266744	0.134764
398	0.996237	0.41161	0.959994	0.0140252	0.00407222				498	0.312772	0.760092	0.0284441	0.145533
398.5	0.999096	0.419993	0.964276	0.0143366	0.00414332				498.5	0.306261	0.76074	0.0306556	0.159021
399	1	0.42906	0.96968	0.0143615	0.00417834				499	0.299506	0.760616	0.0329932	0.172114
399.5	0.997709	0.436777	0.975435	0.0146877	0.00418432				499.5	0.294023	0.760786	0.0353283	0.187951
400	0.993231	0.445215	0.980243	0.0148982	0.00415912	0.0254375	0.0973394		500	0.288638	0.760385	0.0379237	0.204558	0.0451001
400.5	0.987345	0.454283	0.984173	0.0149987	0.00422105	0.0253516	0.0964701		500.5	0.282347	0.759106	0.0413974	0.222553	0.0440985
401	0.982048	0.462795	0.986384	0.0150668	0.00425436	0.0253662	0.0955253		501	0.276179	0.758567	0.0447974	0.240938	0.0438347
401.5	0.974795	0.470882	0.988946	0.0151948	0.00436069	0.0252187	0.0943689		501.5	0.2705	0.756564	0.0486734	0.260942	0.0444464
402	0.965461	0.479413	0.991648	0.0154324	0.00439806	0.0248639	0.0940438		502	0.264748	0.753991	0.0526993	0.280854	0.0457155
402.5	0.955728	0.488073	0.992946	0.0155415	0.00442582	0.0247197	0.0931141		502.5	0.259681	0.751002	0.0583607	0.305268	0.0481927
403	0.944503	0.496567	0.995824	0.0158931	0.00447194	0.0243908	0.0923734		503	0.2541	0.746425	0.0636435	0.329311	0.0512357
403.5	0.932983	0.506542	0.997859	0.0159333	0.00452319	0.0242903	0.0906198		503.5	0.247956	0.742696	0.0696074	0.356463	0.0549707
404	0.919487	0.516053	0.999123	0.0159608	0.00469209	0.0239841	0.0902041		504	0.242718	0.736857	0.0769229	0.385565	0.0593861
404.5	0.90721	0.524529	0.999789	0.0163861	0.00467202	0.0237994	0.089486		504.5	0.237578	0.730277	0.0852481	0.416988	0.065128
405	0.893841	0.533485	0.999895	0.0166486	0.00469145	0.0236374	0.0887377		505	0.232291	0.72379	0.0936285	0.44609	0.0710629
405.5	0.882594	0.54259	1	0.0169823	0.00479458	0.0235645	0.0873394		505.5	0.22742	0.716487	0.103203	0.477002	0.07747
406	0.869855	0.551528	0.999193	0.0173408	0.00497416	0.0235045	0.0870522		506	0.223014	0.708968	0.112835	0.506521	0.0843416
406.5	0.857179	0.55893	0.997789	0.0174234	0.00496584	0.0232923	0.0865079		506.5	0.218534	0.700308	0.124363	0.538919	0.0929717
407	0.843094	0.568478	0.99635	0.0177011	0.00502306	0.0231643	0.0855782		507	0.214104	0.691957	0.136435	0.569506	0.101913
407.5	0.829472	0.576935	0.993227	0.0178937	0.00506577	0.0230784	0.0856841		507.5	0.209013	0.682018	0.150122	0.601857	0.112105
408	0.815199	0.5853	0.990806	0.018023	0.0051358	0.0230282	0.0851852		508	0.204558	0.671649	0.1649	0.637132	0.123727
408.5	0.801429	0.592702	0.988349	0.0183833	0.00520563	0.0229002	0.084384		508.5	0.200666	0.660216	0.182939	0.673567	0.137298
409	0.786756	0.601566	0.984559	0.0189973	0.00538862	0.0227301	0.0839456		509	0.196382	0.649091	0.200137	0.704386	0.151079
409.5	0.771768	0.609782	0.980453	0.0193515	0.00546379	0.0226539	0.0832729		509.5	0.192441	0.638382	0.219306	0.73618	0.166332
410	0.756948	0.61748	0.976909	0.0198367	0.00558614	0.0225713	0.0828949		510	0.188378	0.627427	0.239054	0.765746	0.181987
410.5	0.74074	0.624567	0.972873	0.0200284	0.00569397	0.0222959	0.0825472		510.5	0.184584	0.615254	0.261958	0.796101	0.200183
411	0.723775	0.632321	0.96775	0.0202157	0.00583447	0.0222148	0.0823507		511	0.181059	0.605054	0.284336	0.823857	0.219183
411.5	0.708787	0.638483	0.9621	0.0208031	0.00589939	0.022231	0.0817007		511.5	0.177021	0.593698	0.309369	0.851242	0.240362
412	0.693126	0.644886	0.955362	0.0210542	0.00604629	0.0220285	0.0813983		512	0.173618	0.581726	0.334902	0.875702	0.261903
412.5	0.676939	0.650974	0.94894	0.0214665	0.0062169	0.0219378	0.0809146		512.5	0.169898	0.568382	0.365537	0.900673	0.288033
413	0.659596	0.65808	0.940518	0.021625	0.00628972	0.0218357	0.0805291		513	0.165908	0.556117	0.39533	0.922256	0.314487
413.5	0.644713	0.663465	0.934552	0.0219997	0.0064441	0.0218325	0.0801512		513.5	0.162261	0.543328	0.428068	0.943699	0.343043
414	0.628505	0.669887	0.927113	0.0223775	0.00654915	0.0218535	0.0798791		514	0.159128	0.531618	0.459754	0.961105	0.371753
414.5	0.612361	0.675975	0.919813	0.0229684	0.00669457	0.0217336	0.0788133		514.5	0.155799	0.519522	0.495832	0.975447	0.405509
415	0.595501	0.684247	0.912935	0.0232763	0.00682525	0.0216915	0.0785941		515	0.152249	0.507365	0.529832	0.987097	0.437066
415.5	0.579882	0.691427	0.906092	0.0235872	0.00697728	0.0216137	0.0783144		515.5	0.149655	0.494746	0.566568	0.993734	0.472179
416	0.563401	0.699735	0.897951	0.0241943	0.00720917	0.0215343	0.0772033		516	0.145959	0.483297	0.602356	0.996705	0.506776
416.5	0.548854	0.706804	0.891002	0.0244869	0.00739494	0.0215878	0.0770824		516.5	0.14241	0.47094	0.641879	0.998422	0.546362
417	0.532773	0.714762	0.883528	0.0250284	0.00760783	0.02151	0.076644		517	0.139693	0.459738	0.677588	1	0.582296
417.5	0.517238	0.722737	0.876123	0.0258887	0.00774107	0.0215668	0.0766667		517.5	0.136535	0.448983	0.712824	0.995173	0.617772
418	0.501366	0.731842	0.869069	0.026094	0.00783439	0.021395	0.0757974		518	0.133989	0.43923	0.7448	0.989464	0.650802
418.5	0.486861	0.739318	0.859945	0.0266137	0.00811582	0.0214258	0.0757974		518.5	0.131272	0.42923	0.778248	0.979346	0.687062
419	0.470906	0.74833	0.850681	0.0273474	0.00838551	0.0213432	0.0759259		519	0.127948	0.419322	0.809382	0.968485	0.720492
419.5	0.456485	0.756824	0.842329	0.0279719	0.00857896	0.0213934	0.0759259		519.5	0.125106	0.409476	0.841121	0.95405	0.756618
420	0.442422	0.765743	0.833415	0.0284697	0.00881427	0.0213788	0.0760242		520	0.122284	0.399861	0.869152	0.937805	0.789667
420.5	0.428631	0.773904	0.824712	0.0291467	0.00903613	0.0212946	0.0750869		520.5	0.119318	0.389445	0.897394	0.919517	0.822754
421	0.413916	0.783934	0.814886	0.0296445	0.00934447	0.0212654	0.0749206		521	0.116701	0.380909	0.920219	0.902715	0.850278
421.5	0.40021	0.793631	0.80506	0.0303389	0.00959707	0.0213675	0.0746107		521.5	0.114079	0.373159	0.939572	0.884289	0.875949
422	0.387093	0.803346	0.795445	0.0308673	0.00991907	0.0213626	0.0746788		522	0.11183	0.365547	0.954771	0.865166	0.898714
422.5	0.374333	0.812987	0.785935	0.0315748	0.0101322	0.0211779	0.0745805		522.5	0.109142	0.358028	0.969392	0.842794	0.920695
423	0.359912	0.823868	0.775828	0.0326098	0.0105214	0.021173	0.074709		523	0.107243	0.351156	0.981646	0.823811	0.938758
423.5	0.346836	0.834416	0.764213	0.0334134	0.0106837	0.0211277	0.074452		523.5	0.105118	0.343713	0.990323	0.802692	0.955827
424	0.334202	0.845038	0.754001	0.0341777	0.0109989	0.0210224	0.0744444		524	0.102864	0.337304	0.996029	0.782548	0.9685
424.5	0.321337	0.854846	0.745438	0.0348589	0.0112573	0.0209203	0.0746939		524.5	0.100521	0.330555	0.99929	0.760316	0.980465
425	0.308093	0.866282	0.734278	0.0358241	0.0116502	0.0209365	0.0746636		525	0.0982939	0.323683	1	0.738129	0.989487
425.5	0.296573	0.877144	0.722979	0.0367674	0.0118381	0.0209657	0.0750794		525.5	0.0959539	0.317381	0.997739	0.715618	0.995929
426	0.285012	0.887396	0.71196	0.0378548	0.0122801	0.0209365	0.0750642		526	0.0933764	0.311171	0.992164	0.694546	0.999102
426.5	0.274101	0.897185	0.700274	0.038903	0.0126922	0.0208668	0.075291		526.5	0.0910755	0.304391	0.983513	0.673845	1
427	0.262624	0.908085	0.689641	0.0399991	0.0130509	0.0209349	0.0758503		527	0.0890855	0.298644	0.973415	0.65398	0.998108
427.5	0.252428	0.917671	0.679113	0.0410516	0.0133157	0.0208296	0.0753666		527.5	0.0871151	0.293652	0.96358	0.6356	0.99589
428	0.242653	0.927127	0.669147	0.0419382	0.0135207	0.0207631	0.0755933		528	0.0850933	0.289029	0.951195	0.61773	0.989487
428.5	0.233361	0.936842	0.656899	0.0430387	0.0140011	0.0208717	0.0758881		528.5	0.0832477	0.283914	0.934497	0.598283	0.980331
429	0.223586	0.946113	0.643845	0.0444406	0.0144751	0.0208539	0.0762963		529	0.081571	0.279029	0.919772	0.58046	0.970373
429.5	0.214085	0.954829	0.630931	0.0456765	0.0149086	0.0208182	0.0761224		529.5	0.0796446	0.273867	0.901733	0.563379	0.958025
430	0.205255	0.962083	0.617806	0.046991	0.0153506	0.0208215	0.0764475		530	0.0776619	0.269908	0.882642	0.548526	0.946518
430.5	0.196826	0.970392	0.604752	0.0485195	0.0160681	0.0209657	0.0768405		530.5	0.0757331	0.264869	0.861816	0.531167	0.931036
431	0.188102	0.977905	0.590995	0.0502009	0.0165571	0.0209235	0.0772638		531	0.0741592	0.260478	0.840701	0.514969	0.915419
431.5	0.180303	0.982605	0.57759	0.0512403	0.0169179	0.0210224	0.0781104		531.5	0.0726759	0.256055	0.819795	0.501555	0.898905
432	0.172041	0.987639	0.563763	0.0528037	0.0174731	0.02099	0.0782086		532	0.0707715	0.252311	0.800784	0.488373	0.882314
432.5	0.165041	0.990858	0.54927	0.0544414	0.0181457	0.021105	0.0788738		532.5	0.0692466	0.248166	0.779484	0.475377	0.86297
433	0.157852	0.993468	0.534987	0.0562888	0.0188525	0.0211212	0.0789872		533	0.067893	0.244345	0.757922	0.462381	0.845022
433.5	0.150389	0.996817	0.521652	0.0577561	0.0195422	0.0211747	0.0793726		533.5	0.0662114	0.241063	0.736727	0.448921	0.825544
434	0.143515	0.998612	0.507826	0.0594855	0.0202618	0.0212443	0.0795994		534	0.0648921	0.237242	0.71577	0.437781	0.806736
434.5	0.137608	0.998446	0.493648	0.0614945	0.0210881	0.0213253	0.080325		534.5	0.0632276	0.233683	0.693287	0.425992	0.784927
435	0.13107	1	0.477927	0.063451	0.0218056	0.0214388	0.0808844		535	0.0615607	0.229846	0.672645	0.414899	0.76585
435.5	0.125058	0.999574	0.464135	0.0650668	0.0225231	0.0216089	0.081678		535.5	0.0601288	0.226641	0.651424	0.40543	0.746201
436	0.119046	0.999741	0.448975	0.0672111	0.0234968	0.0217126	0.0819426		536	0.0587629	0.223498	0.632991	0.39443	0.726399
436.5	0.113412	0.998631	0.434587	0.0691545	0.0242932	0.0217806	0.0819803		536.5	0.0572576	0.219892	0.611586	0.384776	0.705163
437	0.107728	0.998372	0.419638	0.0715958	0.0251559	0.0219491	0.0824187		537	0.0558917	0.216841	0.593836	0.376236	0.685571
437.5	0.102615	0.998131	0.404548	0.073644	0.0259395	0.0219929	0.0826833		537.5	0.054543	0.214099	0.575745	0.367742	0.667527
438	0.0975804	0.995041	0.389283	0.075928	0.0269154	0.0222213	0.0824943		538	0.0534097	0.211294	0.560283	0.359666	0.649789
438.5	0.0928463	0.99232	0.375667	0.077902	0.0277802	0.0224822	0.0834845		538.5	0.0523523	0.207627	0.542454	0.351683	0.631458
439	0.0878095	0.98936	0.3597	0.0807931	0.0288691	0.0227706	0.0841875		539	0.0513756	0.204607	0.52715	0.343885	0.613625
439.5	0.0834644	0.985436	0.344961	0.0829243	0.0296848	0.0227673	0.0849584		539.5	0.0501713	0.201495	0.51061	0.337016	0.595179
440	0.0788795	0.982994	0.330327	0.0847105	0.0305731	0.0230023	0.0850567		540	0.0488887	0.197982	0.495964	0.330146	0.578263
440.5	0.0749338	0.978756	0.316641	0.0871299	0.0317561	0.0230266	0.0856689		540.5	0.0476624	0.194407	0.48037	0.323555	0.560812
441	0.0708829	0.975758	0.301937	0.0900952	0.0331227	0.0232971	0.0867347		541	0.0467592	0.191402	0.467328	0.317475	0.545196
441.5	0.0676561	0.972723	0.288883	0.0929382	0.0341326	0.0235143	0.0873469		541.5	0.0458388	0.188598	0.453812	0.311812	0.529637
442	0.0639163	0.970373	0.274705	0.0957595	0.0352195	0.0239145	0.0881406		542	0.0447569	0.185824	0.442057	0.3068	0.515129
442.5	0.0603384	0.967653	0.262037	0.0981832	0.0362444	0.0240846	0.0886621		542.5	0.0435698	0.182681	0.429409	0.301276	0.499551
443	0.0571369	0.964563	0.248807	0.101205	0.0375384	0.0242336	0.089418		543	0.0425589	0.179831	0.417602	0.297146	0.485445
443.5	0.0540614	0.964063	0.236349	0.104376	0.0388516	0.0243211	0.0902646		543.5	0.0415063	0.176549	0.406611	0.292597	0.4713
444	0.0511373	0.962194	0.224453	0.107315	0.0401841	0.0248493	0.0902872		544	0.0405615	0.173513	0.396434	0.288373	0.457824
444.5	0.0484927	0.961676	0.213047	0.11004	0.0416958	0.0251442	0.0912169		544.5	0.039695	0.170401	0.384706	0.283778	0.444272
445	0.0458798	0.962657	0.201291	0.112953	0.043103	0.0252916	0.0922071		545	0.038853	0.167504	0.375845	0.280204	0.432899	0.117738
445.5	0.043744	0.962786	0.190869	0.115849	0.0447664	0.0256141	0.0928269		545.5	0.0381652	0.164253	0.366352	0.277466	0.420494	0.118429
446	0.0415073	0.963175	0.181376	0.119587	0.0461543	0.0259138	0.0935223		546	0.0373525	0.16114	0.357411	0.274913	0.409504	0.119669
446.5	0.0398865	0.964378	0.172186	0.123225	0.0478284	0.0263626	0.0953968		546.5	0.0364273	0.158028	0.348997	0.271525	0.398456	0.122137
447	0.0379125	0.964766	0.162939	0.127321	0.0496818	0.0267142	0.096062		547	0.0354286	0.155223	0.341792	0.268415	0.388401	0.125219
447.5	0.0364368	0.966506	0.15578	0.13095	0.051089	0.0267952	0.0966591		547.5	0.0348558	0.15225	0.333272	0.265352	0.378137	0.129081
448	0.0353584	0.968116	0.148375	0.135047	0.0527374	0.0271711	0.0979516		548	0.0338914	0.14943	0.325909	0.262288	0.368599	0.133907
448.5	0.034795	0.970022	0.141272	0.139331	0.0538884	0.0275697	0.0992744		548.5	0.0330249	0.145963	0.318546	0.258714	0.358755	0.140204
449	0.0344166	0.97363	0.13398	0.143938	0.0558571	0.027769	0.0999924		549	0.0323885	0.143143	0.311631	0.256394	0.35046	0.146446
449.5	0.0348728	0.975684	0.127667	0.148546	0.0573988	0.0279731	0.101209		549.5	0.0317423	0.140031	0.305635	0.253748	0.341877	0.153554
450	0.0383624	0.978145	0.121743	0.153214	0.0590195	0.0284316	0.1022		550	0.0308122	0.137427	0.299508	0.251149	0.334385	0.16109
450.5		0.978293	0.116069	0.158018	0.0606765	0.0287573	0.102751		550.5	0.0304034	0.134176	0.293513	0.249431	0.326854	0.170393
451		0.97883	0.110328	0.163368	0.062389	0.0291672	0.103689		551	0.0296617	0.131202	0.288648	0.246322	0.319552	0.179849
451.5		0.978275	0.10505	0.168399	0.0637299	0.0293892	0.104376		551.5	0.0290792	0.128351	0.283415	0.243444	0.312996	0.190456
452		0.978016	0.100084	0.173421	0.0655193	0.0297359	0.105291		552	0.0284476	0.125578	0.278814	0.240891	0.307013	0.201338
452.5		0.977202	0.0944519	0.179051	0.0673065	0.0301005	0.106599		552.5	0.0277525	0.122635	0.273949	0.237085	0.30017	0.214359
453		0.975092	0.0889599	0.183964	0.0688867	0.030465	0.108262		553	0.0272213	0.119969	0.270004	0.233465	0.294875	0.22738
453.5		0.972002	0.0835907	0.189458	0.0708191	0.030708	0.108753		553.5	0.0264821	0.117381	0.265718	0.230086	0.289734	0.241564
454		0.969466	0.0778109	0.19462	0.0728732	0.0311601	0.109214		554	0.0259387	0.114823	0.261827	0.226628	0.28398	0.256428
454.5		0.965599	0.0727085	0.198917	0.0747715	0.0315149	0.10972		554.5	0.025268	0.111849	0.257777	0.222237	0.2788	0.274375
455		0.959696	0.0672515	0.20452	0.0768748	0.0318244	0.111179		555	0.0247099	0.109183	0.25378	0.218208	0.273945	0.291279
455.5		0.953978	0.0624649	0.209555	0.079025	0.0321792	0.111852		555.5	0.0243379	0.106918	0.25023	0.21457	0.26909	0.309324
456		0.948001	0.0578713	0.2137	0.0814657	0.0325648	0.112774		556	0.023699	0.104068	0.247101	0.211232	0.264579	0.327731
456.5		0.94108	0.0536672	0.218028	0.0838593	0.0329326	0.114195		556.5	0.0231556	0.101464	0.243604	0.206656	0.259992	0.349287
457		0.933381	0.049614	0.223238	0.0862615	0.0332842	0.115276		557	0.0228105	0.0991063	0.24058	0.202534	0.256054	0.368736
457.5		0.924721	0.0458942	0.227636	0.0886125	0.0338237	0.115918		557.5	0.0223895	0.0964715	0.23745	0.197819	0.252308	0.390434
458		0.913414	0.0423709	0.232418	0.0914119	0.0342255	0.116969		558	0.0219073	0.094114	0.2344	0.193265	0.248179	0.411507
458.5		0.901386	0.0387212	0.237051	0.0939635	0.0346095	0.117052		558.5	0.0213908	0.0919106	0.231429	0.188652	0.244261	0.434971
459		0.886674	0.0350962	0.242641	0.097269	0.0350778	0.117846		559	0.0208694	0.0900154	0.227958	0.184628	0.240706	0.457152
459.5		0.870316	0.0321414	0.247489	0.100549	0.0357971	0.118957		559.5	0.0202991	0.0878274	0.225091	0.180617	0.237055	0.480682
460		0.854401	0.0292638	0.252074	0.103876	0.0363529	0.120265		560	0.0197043	0.0856703	0.222357	0.175892	0.233595	0.503313
460.5		0.837451	0.0267687	0.256704	0.106557	0.0367855	0.120763		560.5	0.0193078	0.0835131	0.218623	0.171339	0.229696	0.529322
461		0.818242	0.024614	0.262468	0.109353	0.0373704	0.121315		561	0.0189112	0.0816302	0.21552	0.166693	0.226064	0.553269
461.5		0.799256	0.0226804	0.267141	0.11259	0.0379148	0.12167		561.5	0.0185	0.0795655	0.212995	0.161922	0.222777	0.577227
462		0.778031	0.0209854	0.272469	0.116032	0.0383846	0.122464		562	0.0181965	0.0778197	0.210077	0.157582	0.219604	0.601141
462.5		0.756065	0.0192273	0.277317	0.118359	0.0389874	0.123069		562.5	0.0178391	0.0757273	0.206369	0.153047	0.216144	0.626371
463		0.731953	0.0176151	0.282907	0.121221	0.039582	0.123726		563	0.0174744	0.0741125	0.203161	0.149074	0.212474	0.648969
463.5		0.706675	0.0162921	0.288147	0.124082	0.0403127	0.124097		563.5	0.0169457	0.0720308	0.200347	0.144939	0.209282	0.672663
464		0.680305	0.0151193	0.294917	0.127178	0.041011	0.124762		564	0.0166006	0.0703667	0.197244	0.140696	0.205784	0.696139
464.5		0.653769	0.0140799	0.301686	0.130125	0.041685	0.125382		564.5	0.0162432	0.0686749	0.193405	0.136435	0.202343	0.72115
465		0.625308	0.0131064	0.308237	0.133584	0.0423137	0.12554		565	0.0159177	0.0668737	0.18954	0.132546	0.198387	0.743199	0.190816
465.5		0.599067	0.0124656	0.314875	0.137064	0.0429391	0.126002		565.5	0.0154918	0.0651695	0.185806	0.128786	0.194621	0.765796	0.188027
466		0.572586	0.0116795	0.32195	0.139798	0.0435953	0.127037		566	0.0152617	0.0638197	0.18215	0.125208	0.190894	0.787187	0.186867
466.5		0.546661	0.0110426	0.329068	0.14283	0.0444151	0.1274		566.5	0.0148651	0.0619153	0.17818	0.121179	0.186918	0.809017	0.186303
467		0.518533	0.0104544	0.336187	0.146438	0.0451053	0.127528		567	0.0144564	0.0604992	0.174814	0.117781	0.183401	0.828763	0.186773
467.5		0.492163	0.01	0.342781	0.149705	0.0459997	0.12808		567.5	0.0142459	0.0590663	0.171027	0.113896	0.179712	0.848179	0.188058
468		0.465127	0.00956345	0.349681	0.15325	0.0467531	0.128715		568	0.013842	0.0577827	0.167872	0.11094	0.176233	0.865511	0.189155
468.5		0.438998	0.00923603	0.356232	0.156837	0.0475049	0.129395		568.5	0.0134748	0.0564037	0.164453	0.107774	0.172219	0.882075	0.191663
469		0.411444	0.0087493	0.363744	0.160723	0.0484786	0.130446		569	0.0130048	0.0551402	0.161324	0.104813	0.169085	0.896556	0.19439
469.5		0.385943	0.00833696	0.370513	0.164567	0.0494086	0.131217		569.5	0.0128727	0.053641	0.157564	0.101643	0.165415	0.910268	0.198276
470		0.360684	0.00798498	0.377369	0.169222	0.0501701	0.132268		570	0.0125625	0.0523991	0.153883	0.0983012	0.16184	0.923322	0.202131
470.5		0.337275	0.00782706	0.382522	0.173151	0.051071	0.132827		570.5	0.0123462	0.0511957	0.149623	0.0950986	0.158189	0.936485	0.207209
471		0.312108	0.00758949	0.388724	0.177934	0.0522003	0.132948		571	0.0119677	0.0500724	0.146217	0.0927361	0.154195	0.947236	0.21191
471.5		0.289846	0.00747684	0.393353	0.182162	0.0531254	0.134006		571.5	0.0116008	0.0488444	0.14176	0.0898027	0.150047	0.957876	0.218336
472		0.267066	0.00723435	0.398681	0.187201	0.0539955	0.134588		572	0.0113918	0.0473883	0.138158	0.0871432	0.146434	0.966542	0.224291
472.5		0.245785	0.00716978	0.403223	0.192283	0.0549157	0.134853		572.5	0.0110736	0.0458382	0.134224	0.0841123	0.142669	0.97455	0.231594
473		0.224875	0.0070259	0.408202	0.198134	0.0561423	0.135949		573	0.0108538	0.0448814	0.130487	0.0813599	0.139018	0.981461	0.239336
473.5		0.206832	0.00690974	0.413399	0.203429	0.0569151	0.136402		573.5	0.0106222	0.0437827	0.126929	0.0790439	0.135233	0.987714	0.247453
474		0.189752	0.00681113	0.417198	0.208234	0.0579553	0.13681		574	0.0102763	0.0426102	0.12328	0.0763472	0.131391	0.99265	0.25554
474.5		0.173911	0.00674867	0.420866	0.213956	0.0589209	0.137468		574.5	0.00996867	0.0416456	0.119456	0.0735948	0.127339	0.99649	0.26535
475		0.158127	0.00668094	0.424622	0.220618	0.0599206	0.138443		575	0.0098901	0.0407134	0.116101	0.0713715	0.123631	0.998684	0.274126
475.5		0.14434	0.00663111	0.427723	0.226042	0.0611115	0.139176		575.5	0.00955549	0.0393421	0.112462	0.0693386	0.120171	0.999781	0.283686
476		0.130461	0.00655706	0.431479	0.232704	0.0624773	0.14		576	0.0092341	0.0383575	0.108904	0.0672035	0.116463	1	0.292869
476.5		0.11834	0.00658443	0.433662	0.24005	0.0635969	0.140469		576.5	0.00903192	0.0374931	0.105464	0.0650453	0.112965	0.999232	0.302648
477		0.105763	0.00662374	0.437855	0.248292	0.0650081	0.140915		577	0.00887208	0.0366518	0.10168	0.0628313	0.109907	0.99638	0.31318
477.5		0.0956069	0.00643143	0.440956	0.255616	0.0665587	0.142184		577.5	0.00868361	0.0356025	0.098559	0.0611232	0.106371	0.994625	0.324369
478		0.0859231	0.00642371	0.446196	0.263388	0.0679682	0.143764		578	0.00850492	0.0345948	0.095251	0.0590392	0.102917	0.991115	0.33559
478.5		0.0773719	0.00641213	0.450039	0.271161	0.0694961	0.144845		578.5	0.0081429	0.0336009	0.0916932	0.0568345	0.0995642	0.98563	0.346623
479		0.0690871	0.00637598	0.455717	0.28015	0.0712524	0.145956		579	0.007869	0.0329676	0.088869	0.0549315	0.0965002	0.979706	0.357624
479.5		0.0623402	0.00643529	0.461132	0.287667	0.0728856	0.148088		579.5	0.00767881	0.0318243	0.0857924	0.0530703	0.0935298	0.974002	0.369848
480		0.0566387	0.00646968	0.46598	0.2964	0.0747132	0.149025		580	0.00742767	0.0309029	0.0829104	0.0518032	0.0904735	0.966542	0.38179
480.5		0.0513296	0.00646477	0.472094	0.304279	0.0765003	0.150779		580.5	0.00724727	0.0301186	0.0795787	0.0497702	0.0874534	0.958205	0.394672
481		0.0463869	0.00640651	0.476941	0.311838	0.0785985	0.152736		581	0.00709184	0.0293513	0.0768755	0.04835	0.0845098	0.950307	0.406613
481.5		0.0422547	0.00644757	0.481527	0.318457	0.0803548	0.154837		581.5	0.00698708	0.028661	0.0739751	0.0467394	0.0817459	0.941751	0.419088
482		0.0388645	0.00655285	0.487903	0.324863	0.0823396	0.156243		582	0.00670314	0.0278059	0.0714376	0.0452216	0.0790584	0.933194	0.431594
482.5		0.0357834	0.00651319	0.493318	0.330009	0.0838351	0.157778		582.5	0.00655897	0.0270817	0.0687291	0.0434393	0.0762333	0.922663	0.445165
483		0.0329133	0.00643038	0.498952	0.33522	0.0858733	0.158896		583	0.00634503	0.026302	0.0660312	0.0419587	0.0733796	0.913339	0.457765
483.5		0.0303003	0.00653811	0.505066	0.339981	0.0876053	0.160355		583.5	0.00622338	0.0255085	0.063704	0.0405848	0.0709425	0.903137	0.471368
484		0.0280353	0.00659601	0.510874	0.344124	0.0895658	0.162426		584	0.00596	0.0246995	0.061461	0.039573	0.0685991	0.892606	0.484407
484.5		0.0258221	0.00671498	0.517032	0.348522	0.0912994	0.164376		584.5	0.00580775	0.02398	0.059289	0.0382177	0.0659117	0.88043	0.499044
485		0.0237495	0.00688763	0.524369	0.352878	0.0933733	0.165805		585	0.00572331	0.0233713	0.0570959	0.0370295	0.0634956	0.868802	0.512396
485.5		0.0221525	0.00697256	0.530832	0.355953	0.0953824	0.168178		585.5	0.00559725	0.0227827	0.0546977	0.0361197	0.0614523	0.857284	0.527159
486		0.0203927	0.00706415	0.539348	0.358814	0.0975049	0.169879		586	0.00540975	0.0221248	0.0527755	0.0349872	0.0592465	0.846095	0.54026
486.5		0.0189326	0.00723681	0.547471	0.361505	0.0994815	0.172517		586.5	0.0052318	0.0215116	0.0510558	0.0335855	0.0569432	0.833809	0.554803
487		0.0176225	0.00754562	0.556293	0.364985	0.102155	0.17328		587	0.00505483	0.0209122	0.0490257	0.0327965	0.0548674	0.822839	0.567058
487.5		0.0166731	0.00773933	0.566905	0.366843	0.104861	0.175503		587.5	0.00500783	0.0204191	0.0472508	0.0319378	0.0530363	0.810004	0.580661
488		0.0155739	0.00785093	0.577736	0.369833	0.107615	0.1778		588	0.00493685	0.0199738	0.0456073	0.0312323	0.0513447	0.799693	0.594734
488.5		0.0147967	0.00796673	0.590357	0.371776	0.109981	0.179773		588.5	0.00475596	0.0192989	0.04414	0.0299466	0.0494638	0.787955	0.610155
489		0.0140047	0.00815904	0.604507	0.374979	0.112978	0.182555		589	0.00467837	0.0186656	0.0423887	0.029269	0.0478162	0.775779	0.623257
489.5		0.0134014	0.00840188	0.616036	0.377456	0.115587	0.184369		589.5	0.0045457	0.0180385	0.0407321	0.028401	0.0461169	0.763273	0.63733
490		0.0129425	0.00853909	0.631103	0.380466	0.118471	0.188398		590	0.00439859	0.0176271	0.0392595	0.0278348	0.0442246	0.751536	0.651528
490.5		0.0124577	0.00857068	0.644772	0.382815	0.121225	0.189735		590.5	0.00434278	0.0171849	0.0381472	0.0271153	0.0426114	0.738701	0.666635
491		0.0120358	0.00860121	0.660625	0.386104	0.124433	0.192434		591	0.00418931	0.016624	0.0368193	0.0264191	0.0411453	0.727293	0.681461
491.5		0.0118248	0.00857664	0.676129	0.388452	0.12743	0.194603		591.5	0.00416777	0.0162003	0.0352573	0.0256951	0.0397538	0.714677	0.695941
492		0.0115694	0.00873561	0.6922	0.391527	0.130817	0.196841		592	0.00411392	0.0157365	0.0342028	0.0249385	0.0380718	0.702611	0.710045
492.5		0.0113751	0.00873386	0.70635	0.395243	0.133814	0.199955		592.5	0.00397146	0.0151988	0.0330143	0.0242237	0.0367376	0.689447	0.725153
493		0.011352	0.00872754	0.723033	0.398702	0.137054	0.201958		593	0.0039438	0.0148521	0.0319756	0.0237187	0.0353212	0.678039	0.738223
493.5		0.0114828	0.00879808	0.73775	0.402588	0.14023	0.204165		593.5	0.00385862	0.0144299	0.0309974	0.0229909	0.0339144	0.666191	0.751418
494		0.0116544	0.00866859	0.753472	0.407157	0.143519	0.206909		594	0.00373794	0.0140601	0.0298351	0.0225793	0.0326911	0.654892	0.765084
494.5		0.0119412	0.00863455	0.767753	0.410424	0.146484	0.207929		594.5	0.00359647	0.013678	0.0287728	0.0219786	0.0315022	0.642606	0.779878
495		0.0127556	0.0085405	0.782994	0.415272	0.149546	0.209652		595	0.00361556	0.013319	0.0278445	0.0215066	0.0304203	0.631966	0.793449
495.5			0.00845873	0.799022	0.41982	0.152609	0.211587		595.5	0.0035879	0.0129137	0.0269636	0.0208415	0.0294264	0.620448	0.806269
496			0.00830362	0.813302	0.424539	0.156027	0.213469		596	0.00344544	0.0125609	0.0260959	0.0204725	0.0284191	0.609807	0.819809
496.5			0.00822572	0.828238	0.429066	0.159187	0.215601		596.5	0.00331718	0.0122003	0.0253675	0.020071	0.0273812	0.598179	0.832252
497			0.00821589	0.844179	0.435514	0.162848	0.217778		597	0.00334166	0.0118382	0.0244471	0.0196124	0.0262897	0.587538	0.844946
497.5			0.00825309	0.857848	0.441514	0.166348	0.219599		597.5	0.00330176	0.0115763	0.023561	0.0192922	0.0254468	0.577271	0.855916
498			0.00823133	0.873482	0.448646	0.169994	0.22192		598	0.00323298	0.0112604	0.0230982	0.0189719	0.0244701	0.567288	0.867826
498.5			0.00825309	0.887108	0.456141	0.173963	0.223598		598.5	0.00314706	0.0110416	0.0224697	0.0186865	0.0238316	0.556593	0.878452
499			0.00829766	0.902175	0.465366	0.177868	0.225684		599	0.00305943	0.0107473	0.0218754	0.0181796	0.0228568	0.546907	0.888356
499.5			0.00814921	0.915713	0.474569	0.182226	0.227543		599.5	0.00299016	0.0104068	0.0210839	0.0177972	0.0222203	0.537045	0.899263
500			0.00823203	0.92816	0.484733	0.186196	0.228949		600	0.002939	0.010131	0.0205159	0.0174017	0.0214385	0.52704	0.909074
500.5			0.00829625	0.939602	0.494726	0.190732	0.23096		600.5	0.00288148	0.00980894	0.0197639	0.0171571	0.0206931	0.516082	0.920013
501			0.00841276	0.951786	0.506256	0.195577	0.233485		601	0.00288638	0.00959938	0.0193063	0.0168215	0.020047	0.506724	0.92788
501.5			0.00859805	0.961874	0.518278	0.199741	0.236281		601.5	0.00287805	0.00933282	0.018854	0.0163797	0.0193818	0.4974	0.936092
502			0.00870543	0.972094	0.531303	0.204585	0.237521		602	0.0028127	0.00921572	0.0183886	0.0161332	0.0187167	0.488405	0.944303
502.5			0.00882861	0.981265	0.544478	0.20943	0.239758		602.5	0.00285358	0.00898767	0.01791	0.015793	0.0180821	0.479223	0.953111
503			0.00898758	0.989781	0.559916	0.214452	0.240552		603	0.00272189	0.00875809	0.0175156	0.0155642	0.0176424	0.470524	0.959223
503.5			0.00903671	0.994978	0.575034	0.219815	0.242751		603.5	0.00267122	0.00849615	0.0170896	0.0152383	0.0172028	0.46131	0.965523
504			0.00908303	0.998471	0.592095	0.225065	0.244762		604	0.00263866	0.00825116	0.0167188	0.0148628	0.0167154	0.451964	0.972669
504.5			0.0092978	1	0.608217	0.229828	0.247128		604.5	0.00259412	0.00803236	0.0161955	0.014841	0.0160808	0.442881	0.977997
505			0.00945957	0.998122	0.627968	0.235823	0.24907		605	0.0024896	0.00783082	0.015596	0.0144173	0.015603	0.434379	0.982855
505.5			0.00962416	0.997249	0.646588	0.24138	0.250877		605.5	0.00246928	0.00768197	0.0152357	0.0141657	0.0151136	0.425669	0.985896
506			0.00969118	0.9931	0.666681	0.246841	0.252593		606	0.00245264	0.00748059	0.0149333	0.0138301	0.0146644	0.417837	0.988999
506.5			0.00992455	0.989912	0.684084	0.252268	0.254392		606.5	0.00244064	0.00729122	0.014439	0.0136955	0.0142306	0.409456	0.992666
507			0.0100277	0.982182	0.705372	0.25836	0.256017		607	0.0023863	0.00712157	0.014099	0.0135883	0.0138559	0.401294	0.994546
507.5			0.0101432	0.972356	0.725081	0.264096	0.258367		607.5	0.00237064	0.00689399	0.0137955	0.013139	0.0135291	0.393133	0.997869
508			0.0103214	0.96039	0.746882	0.270156	0.259282		608	0.00238948	0.00673544	0.0134681	0.0129756	0.0129403	0.385871	1
508.5			0.0103987	0.946153	0.768214	0.276005	0.261368		608.5	0.00232462	0.00659661	0.0130684	0.012731	0.0126938	0.377819	0.998997
509			0.0105681	0.928596	0.792001	0.28234	0.264089		609	0.00231679	0.00651186	0.0128071	0.0125495	0.0124223	0.370151	0.998496
509.5			0.0107026	0.910036	0.813525	0.288448	0.265389		609.5	0.00235742	0.00636271	0.0125257	0.0122989	0.0121547	0.362473	0.998464
510			0.0108766	0.888069	0.836116	0.294913	0.267785		610	0.00227566	0.00623729	0.0122196	0.0122845	0.0118661	0.35509	0.996772
510.5			0.0109963	0.866495	0.858409	0.301037	0.26997		610.5	0.00226294	0.00604561	0.011836	0.0119169	0.0115374	0.347817	0.995361
511			0.0111714	0.84003	0.880189	0.307469	0.272661		611	0.00219513	0.005902	0.0115962	0.0117726	0.0111283	0.340621	0.991631
511.5			0.0114005	0.816054	0.89804	0.313804	0.274603		611.5	0.0021802	0.00575562	0.0112243	0.011709	0.0108684	0.333699	0.988748
512			0.0114132	0.787754	0.91809	0.319637	0.277929		612	0.00216552	0.00563236	0.0109209	0.0114546	0.0106027	0.32726	0.985488
512.5			0.0116251	0.759892	0.934916	0.325713	0.280106		612.5	0.002131	0.0054923	0.0107739	0.0112857	0.010306	0.320689	0.980943
513			0.0117013	0.728404	0.951508	0.332356	0.283575		613	0.00209527	0.00538444	0.0105685	0.0110578	0.010133	0.314348	0.976211
513.5			0.0119097	0.698489	0.965963	0.338221	0.286145		613.5	0.00208205	0.00528213	0.0104536	0.0108661	0.00989774	0.307821	0.970224
514			0.012075	0.666827	0.97743	0.344362	0.288881		614	0.00204411	0.00517766	0.0102464	0.0107863	0.00968137	0.301645	0.96687
514.5			0.0121877	0.636824	0.986441	0.349968	0.291451		614.5	0.00204362	0.00507519	0.0100205	0.0106823	0.00936751	0.295108	0.961041
515			0.0122231	0.60193	0.994512	0.355898	0.294558		615	0.00204068	0.00493544	0.0098133	0.0106795	0.00911864	0.289052	0.954176
515.5			0.0123066	0.569045	0.998569	0.36186	0.297748		615.5	0.00196725	0.00485485	0.00944253	0.0104177	0.00890686	0.282854	0.945902
516			0.0124667	0.536466	1	0.367596	0.300605		616	0.00191805	0.00481294	0.00914697	0.0102344	0.00872986	0.276404	0.938912
516.5			0.0124488	0.506114	0.99731	0.372618	0.304467		616.5	0.00193592	0.00463513	0.00896684	0.0100594	0.00843798	0.269756	0.930669
517			0.0126927	0.473142	0.992398	0.3785	0.308405		617	0.00194889	0.00459553	0.00882221	0.0100381	0.00827609	0.263888	0.922363
517.5			0.0127857	0.442615	0.983174	0.383198	0.311958		617.5	0.00187644	0.00449337	0.00862368	0.0100028	0.00801422	0.258348	0.914183
518			0.0128348	0.411826	0.971024	0.387784	0.316531		618	0.00190312	0.00444622	0.0084283	0.00989789	0.00784047	0.25328	0.906347
518.5			0.0127776	0.384051	0.956718	0.392126	0.320869		618.5	0.00187472	0.00440678	0.00817008	0.00971409	0.0076371	0.247576	0.898668
519			0.0127657	0.35514	0.937991	0.397165	0.324913		619	0.00182748	0.00434022	0.00805228	0.00961894	0.00745341	0.242475	0.890331
519.5			0.0128565	0.329592	0.916916	0.401312	0.328707		619.5	0.00183825	0.00424052	0.00790265	0.00945556	0.00726227	0.236902	0.881774
520			0.0129646	0.304393	0.893812	0.405379	0.334444		620	0.00182675	0.00412974	0.00778643	0.00933349	0.00713172	0.231286	0.873907
520.5			0.0128934	0.281422	0.868103	0.40849	0.338783		620.5	0.00182381	0.0040681	0.00758553	0.00927361	0.00697001	0.22591	0.863783
521			0.0129916	0.258188	0.837931	0.412686	0.343107		621	0.00178832	0.00397658	0.00741408	0.00912323	0.00681518	0.221402	0.853879
521.5			0.012973	0.237881	0.808528	0.416137	0.347793		621.5	0.00176409	0.00388012	0.00721186	0.00894036	0.00652713	0.216367	0.843441
522			0.0130271	0.219255	0.777011	0.419248	0.352494		622	0.00178759	0.00387643	0.00706382	0.00905454	0.00638358	0.211825	0.835198
522.5			0.0132275	0.202782	0.746028	0.422505	0.35613		622.5	0.00177657	0.00382804	0.00700439	0.00892783	0.00631133	0.206417	0.824479
523			0.0134728	0.186261	0.711138	0.425243	0.361557		623	0.00178881	0.00378998	0.00683584	0.00879369	0.00614638	0.201887	0.816079
523.5			0.0135535	0.17188	0.677891	0.428111	0.36746		623.5	0.00170583	0.003702	0.00668989	0.00872917	0.00594128	0.197323	0.806801
524			0.0138802	0.158031	0.641847	0.431254	0.372782		624	0.00173888	0.00361248	0.00649741	0.00863913	0.00587285	0.192903	0.797806
524.5			0.0144118	0.146122	0.607213	0.4343	0.377453		624.5	0.00170779	0.00356102	0.00630966	0.00854537	0.0057337	0.187933	0.787463
525			0.0153874	0.133828	0.570657	0.437362	0.38232		625	0.00168209	0.00354931	0.00620106	0.00850453	0.00555804	0.183765	0.776493
525.5				0.124378	0.536983	0.439323	0.387196		625.5	0.00170142	0.00347227	0.00610508	0.00831469	0.00542921	0.179322	0.76615
526				0.114827	0.501238	0.441899	0.393998		626	0.00174206	0.00343251	0.00599779	0.00837642	0.00535963	0.175055	0.7559
526.5				0.10649	0.46701	0.444669	0.400726		626.5	0.00174108	0.00334592	0.00583318	0.00828266	0.00517824	0.170667	0.744585
527				0.0993755	0.432034	0.447797	0.406856		627	0.00172101	0.00331633	0.00579032	0.00822372	0.00504482	0.166498	0.735214
527.5				0.0935846	0.401307	0.450697	0.413605		627.5	0.00177265	0.00329522	0.00566699	0.00823161	0.00489382	0.162319	0.725623
528				0.0889073	0.371413	0.453662	0.42003		628	0.0017494	0.00323683	0.0055384	0.0082265	0.00483648	0.158787	0.716659
528.5				0.0851996	0.343376	0.456935	0.426228		628.5	0.00165834	0.00317119	0.0054156	0.00800232	0.00472523	0.154991	0.706629
529				0.0825793	0.31455	0.460143	0.4322		629	0.00165834	0.0031302	0.00542349	0.00800046	0.00460883	0.151404	0.697446
529.5				0.0811643	0.29025	0.463383	0.438322		629.5	0.00164243	0.00309307	0.0052502	0.00799536	0.0045144	0.147971	0.688293
530				0.0825662	0.266976	0.467304	0.443462		630	0.00165492	0.00303929	0.00514686	0.00793873	0.00433798	0.144384	0.678671
530.5					0.245623	0.470723	0.448904		630.5	0.00164757	0.00294884	0.00504799	0.00777257	0.00430223	0.140391	0.668547
531					0.224334	0.47487	0.456538		631	0.00165369	0.00296271	0.00499145	0.00767185	0.00421163	0.137176	0.657107
531.5					0.205735	0.478921	0.462585		631.5	0.00160254	0.00296872	0.00487891	0.00768206	0.00403922	0.133885	0.647015
532					0.187778	0.483603	0.468632		632	0.00162261	0.00293267	0.00478819	0.00762219	0.00400348	0.130616	0.638646
532.5					0.172169	0.487605	0.474679		632.5	0.00164121	0.00292342	0.00469957	0.00760176	0.00393906	0.127315	0.628491
533					0.156987	0.49245	0.480952		633	0.00162457	0.00290031	0.00452918	0.00753121	0.00382667	0.124177	0.619777
533.5					0.144196	0.496565	0.48647		633.5	0.00161575	0.00284915	0.00455626	0.00752379	0.00380775	0.121161	0.610719
534					0.131385	0.501912	0.491912		634	0.00159519	0.00277673	0.00445476	0.00745045	0.00373664	0.118078	0.601222
534.5					0.120302	0.507599	0.497808		634.5	0.0015854	0.00274068	0.00428752	0.00734184	0.00365235	0.115018	0.590816
535					0.109246	0.514096	0.504989		635	0.001581	0.00273143	0.00423545	0.0074537	0.00358545	0.112176	0.582103
535.5					0.100081	0.520998	0.511943		635.5	0.00156313	0.00272589	0.00411607	0.0075145	0.00352849	0.109434	0.572543
536					0.091288	0.527949	0.518141		636	0.00159715	0.00271541	0.00410687	0.00742957	0.00340807	0.106637	0.564081
536.5					0.0833789	0.535305	0.523356		636.5	0.00154257	0.00267165	0.0041279	0.00729264	0.00333524	0.103916	0.554208
537					0.0753801	0.543146	0.529932		637	0.00150365	0.00265639	0.00406453	0.00728893	0.00330466	0.101327	0.54515
537.5					0.0690468	0.551021	0.534014		637.5	0.00159372	0.00266163	0.00404323	0.00717429	0.00329147	0.0985849	0.537063
538					0.0631897	0.55977	0.539909		638	0.00156484	0.00262928	0.00397434	0.00720167	0.00321425	0.09638	0.528757
538.5					0.0582358	0.568552	0.544596		638.5	0.00153841	0.00259522	0.00392148	0.00708888	0.00314544	0.0940434	0.520044
539					0.0536748	0.579034	0.549887		639	0.00152812	0.0026228	0.00379842	0.00706614	0.00305063	0.0916191	0.511707
539.5					0.0501388	0.587541	0.556311		639.5	0.00151148	0.00258228	0.003719	0.00711441	0.00301948	0.0892826	0.503087
540					0.0469273	0.597618	0.561527		640	0.00147158	0.00259492	0.00370849	0.00708749	0.00294761	0.0874177	0.494813
540.5						0.608522	0.566289		640.5	0.0014684	0.00257997	0.00365116	0.00710281	0.0028637	0.0849166	0.486162
541						0.619913	0.570446		641	0.0014613	0.00260894	0.00358463	0.00718078	0.00282585	0.0828214	0.478295
541.5						0.631513	0.57483		641.5	0.00147354	0.00263467	0.0036175	0.00700348	0.00272779	0.0807043	0.469644
542						0.644248	0.580574		642	0.00147672	0.00260262	0.00347919	0.00687816	0.00270543	0.0788613	0.461934
542.5						0.656335	0.585261		642.5	0.00149165	0.00254684	0.00349943	0.00682757	0.00267389	0.0770404	0.452844
543						0.670285	0.589116		643	0.00145053	0.00255532	0.00345605	0.00690972	0.00261387	0.0748135	0.445228
543.5						0.683344	0.594104		643.5	0.00142605	0.00256872	0.00342923	0.00694964	0.0026003	0.0729706	0.436891
544						0.69757	0.596372		644	0.00144539	0.00257057	0.00330406	0.00692411	0.00256035	0.0710619	0.428804
544.5						0.710807	0.598942		644.5	0.00142165	0.00255424	0.00325462	0.00669343	0.00251716	0.0693396	0.421345
545						0.725567	0.603023		645	0.00151515	0.00259676	0.00319204	0.00665723	0.00245695	0.0676613	0.413478
545.5						0.739955	0.606727		645.5	0.00148211	0.0025681	0.00318467	0.00663263	0.00243611	0.065928	0.405391
546						0.754682	0.610053		646	0.00145641	0.00257319	0.00314155	0.00659828	0.00242923	0.0642277	0.398088
546.5						0.769005	0.612698		646.5	0.00147623	0.00253143	0.0030787	0.00658993	0.00238794	0.0624945	0.390848
547						0.785904	0.615117		647	0.00148407	0.00253867	0.00304531	0.00654398	0.00231588	0.0609039	0.384328
547.5						0.801426	0.618594		647.5	0.00144882	0.00249337	0.0030745	0.00660339	0.0023111	0.0593681	0.376649
548						0.816737	0.622373		648	0.00149606	0.00250478	0.00305504	0.0065463	0.00229562	0.0578104	0.369629
548.5						0.831886	0.625019		648.5	0.00148015	0.00246487	0.00305267	0.00635414	0.00229103	0.0562824	0.361511
549						0.848056	0.626455		649	0.00142728	0.00243498	0.00304426	0.00632676	0.00220598	0.0549989	0.354239
549.5						0.861212	0.630839		649.5	0.00141847	0.00239615	0.00297589	0.00622557	0.0021861	0.053609	0.348002
550						0.875729	0.634921		650	0.00139986	0.00239538	0.00293145	0.00634579	0.0021364	0.052364	0.342015
550.5						0.889825	0.636054		650.5			0.00290384	0.00622279	0.00213774	0.0509544	0.335402
551						0.904083	0.640438		651			0.00287465	0.00631098	0.00214366	0.0497982	0.329102
551.5						0.916721	0.642857		651.5			0.00283889	0.0061165	0.0020867	0.0484993	0.322771
552						0.930493	0.645503		652			0.00285913	0.00617545	0.00203127	0.047319	0.316878
552.5						0.942158	0.648526		652.5			0.0028189	0.00610675	0.00204465	0.0461376	0.309795
553						0.954472	0.652759		653			0.00280234	0.00610443	0.0020133	0.0450505	0.304059
553.5						0.963059	0.654346		653.5			0.00279392	0.00609793	0.00201502	0.0440369	0.297571
554						0.972942	0.659259		654			0.00280786	0.00614853	0.0019659	0.0429344	0.29171
554.5						0.980719	0.662056		654.5			0.0027337	0.00603017	0.00192308	0.0418232	0.285472
555						0.987362	0.667423		655			0.00275132	0.00600418	0.0019422	0.0406834	0.280928
555.5						0.991899	0.670522		655.5			0.00266612	0.00600743	0.00188638	0.0399155	0.274502
556						0.995301	0.67415		656			0.00270741	0.00600046	0.00188772	0.0388822	0.269738
556.5						0.998704	0.677778		656.5			0.00271503	0.00601392	0.00185255	0.0380441	0.263062
557						1	0.682691		657			0.00266402	0.00588443	0.00181796	0.037183	0.258204
557.5						0.997894	0.686772		657.5			0.00263878	0.00577396	0.00180687	0.0362725	0.253377
558						0.995301	0.692819		658			0.00256883	0.00586679	0.00180591	0.0352929	0.24855
558.5						0.991899	0.696674		658.5			0.00256147	0.00590299	0.00177801	0.0343221	0.243191
559						0.984608	0.701814		659			0.00262984	0.00592667	0.00178393	0.0337659	0.238991
559.5						0.977317	0.707483		659.5			0.00257198	0.0059392	0.00176826	0.0329596	0.233819
560						0.969054	0.71285		660			0.00255016	0.0058654	0.001748	0.0322093	0.228961
560.5						0.959332	0.719048		660.5			0.00250493	0.00574704	0.00176616	0.0314436	0.223476
561						0.946533	0.726077		661			0.00257172	0.00572708	0.00175755	0.0306571	0.219558
561.5						0.933085	0.730385		661.5			0.00251519	0.00571919	0.00173576	0.0298091	0.214669
562						0.919151	0.737264		662			0.00249941	0.00572848	0.00169907	0.0292255	0.210469
562.5						0.903273	0.743915		662.5			0.0024647	0.00570852	0.00171264	0.0285652	0.206331
563						0.88545	0.749735		663			0.00252439	0.00564586	0.0016681	0.0279827	0.202131
563.5						0.867174	0.757067		663.5			0.00249389	0.00564261	0.00173557	0.0272159	0.197775
564						0.846079	0.763039		664			0.00253964	0.00564214	0.00166753	0.0265259	0.19323
564.5						0.826669	0.769992		664.5			0.00252465	0.00560408	0.00166676	0.026007	0.18903
565						0.804375	0.777778		665			0.00248915	0.00558552	0.00163905	0.0254443	0.184861
565.5						0.782323	0.78647		665.5			0.00249152	0.00546716	0.00164765	0.024932	0.180223
566						0.759284	0.794633		666			0.00253096	0.00542725	0.00164096	0.0243363	0.176461
566.5						0.73827	0.801965		666.5			0.00250519	0.0054848	0.00162758	0.0237056	0.172606
567						0.713448	0.811111		667			0.00248021	0.00542864	0.00161171	0.0231417	0.169346
567.5						0.690603	0.816478		667.5			0.00245865	0.00540357	0.0016098	0.0226196	0.165554
568						0.667531	0.823507		668			0.00244892	0.00544117	0.00157673	0.0221139	0.162263
568.5						0.645253	0.831746		668.5			0.00247863	0.00536227	0.00157693	0.0216433	0.158521
569						0.620917	0.840665		669			0.0024271	0.00540636	0.00157081	0.0212275	0.155076
569.5						0.598704	0.847619		669.5			0.00242262	0.00546206	0.00155437	0.0208271	0.15155
570						0.575535	0.8548		670			0.00240027	0.00537758	0.00153239	0.0203861	0.148052
570.5						0.553483	0.861829		670.5			0.00246417	0.0054226	0.00151213	0.0199803	0.144636
571						0.530768	0.870975		671			0.00243893	0.00530842	0.0015171	0.0194877	0.141849
571.5						0.509802	0.876266		671.5			0.00241474	0.00519146	0.00149684	0.0190248	0.138245
572						0.487897	0.885034		672			0.0024363	0.00531539	0.00152073	0.0186617	0.135574
572.5						0.46826	0.892063		672.5			0.00241105	0.00522163	0.00151366	0.018371	0.132402
573						0.446889	0.900529		673			0.00243104	0.00529961	0.00149301	0.0179563	0.129669
573.5						0.42756	0.90839		673.5			0.00244971	0.00520585	0.00151442	0.0176305	0.126817
574						0.408279	0.915117		674			0.00246891	0.00517104	0.00151633	0.017262	0.124328
574.5						0.389712	0.921391		674.5			0.00241474	0.005178	0.0014653	0.0168638	0.121573
575						0.370949	0.929176		675			0.00242499	0.0050912	0.00149263	0.0165555	0.118828
575.5						0.354439	0.934996		675.5			0.00238607	0.00503458	0.00148651	0.0162253	0.116179
576						0.337865	0.940816		676			0.00234979	0.00489162	0.00148996	0.0158227	0.11365
576.5						0.321792	0.947846		676.5			0.00230613	0.00490508	0.00143739	0.0155211	0.111095
577						0.305622	0.954573		677			0.00230798	0.00493386	0.00142038	0.0153061	0.108832
577.5						0.29151	0.960469		677.5			0.00229535	0.00496171	0.0014481	0.015045	0.10656
578						0.277122	0.966818		678			0.00234006	0.00490183	0.00146167	0.0146797	0.104291
578.5						0.263804	0.973167		678.5			0.00230508	0.00492179	0.00143204	0.0144098	0.101787
579						0.250713	0.978307		679			0.00227852	0.00493154	0.00137164	0.0142573	0.0995205
579.5						0.238723	0.982993		679.5			0.00233716	0.00486099	0.0013963	0.0139699	0.0974581
580						0.227463	0.988738		680			0.00233243	0.00494221	0.00140853	0.0136518	0.0954521
580.5						0.216785	0.989418		680.5			0.00227142	0.00487955	0.00141904	0.0133436	0.0933615
581						0.20606	0.991686		681			0.00228773	0.00480251	0.00139763	0.0131165	0.0910328
581.5						0.195836	0.995011		681.5			0.00230666	0.00486331	0.00140815	0.0129004	0.0891929
582						0.186017	0.998639		682			0.00227668	0.00488559	0.00143414	0.0126591	0.0873061
582.5						0.176863	0.998262		682.5			0.00225775	0.00484289	0.00140356	0.0123881	0.0851026
583						0.168098	0.997581		683			0.00231402	0.004822	0.001407	0.0122378	0.0833725
583.5						0.160078	1		683.5			0.00235636	0.00480251	0.00137183	0.0119943	0.0815515
584						0.152252	0.999773		684			0.00224855	0.00480529	0.0013573	0.0117639	0.080047
584.5						0.145091	0.997959		684.5			0.00227064	0.0047974	0.00139133	0.0114996	0.0781382
585						0.137638	0.993273		685			0.00228773	0.00470921	0.00134966	0.011312	0.076546
585.5						0.131076	0.990249		685.5			0.00226827	0.00471571	0.00141235	0.0111025	0.0745996
586						0.124951	0.986999		686			0.00227484	0.00472964	0.00137451	0.0109302	0.0729071
586.5						0.118616	0.980499		686.5			0.00228194	0.00467487	0.00134908	0.0107427	0.0712992
587						0.113075	0.975737		687			0.00226879	0.00471896	0.0013466	0.010566	0.0698072
587.5						0.107745	0.968481		687.5			0.00232139	0.00467719	0.00131353	0.0103532	0.0682087
588						0.102625	0.960469		688			0.00232901	0.00476723	0.00131066	0.0101799	0.0670741
588.5						0.098234	0.953439		688.5			0.00226485	0.00499745	0.0013185	0.0100088	0.0654004
589						0.0937946	0.942555		689			0.0023319	0.00499373	0.00131181	0.00989688	0.0638427
589.5						0.0898736	0.934165		689.5			0.00224881	0.00515526	0.00133322	0.00973234	0.0622943
590						0.0859851	0.926606		690			0.00225644	0.00542957	0.00134239	0.00957767	0.0611158
590.5						0.0822262	0.913908		690.5			0.00229509	0.0056505	0.00132768	0.00949868	0.0596396
591						0.0784802	0.901814		691			0.00224303	0.00596287	0.00132825	0.00932427	0.0585081
591.5						0.0752366	0.890023		691.5			0.00229115	0.0064414	0.00133761	0.00915862	0.0574957
592						0.0722553	0.876871		692			0.0022304	0.00678348	0.00130111	0.00903137	0.056289
592.5						0.0698866	0.863416		692.5			0.00227642	0.00729311	0.00128792	0.00893813	0.054935
593						0.0673509	0.849433		693			0.00223645	0.00769134	0.00127721	0.00882185	0.0539821
593.5						0.0651393	0.837339		693.5			0.00221489	0.00815456	0.00130302	0.0086233	0.0528569
594						0.062978	0.823129		694			0.00222146	0.00889812	0.00128582	0.00847082	0.0516596
594.5						0.0610807	0.807483		694.5			0.00221594	0.00934416	0.00127205	0.00832383	0.0506911
595						0.0594232	0.791912		695			0.00224329	0.00980181	0.0012365	0.00821303	0.0497728
595.5							0.777022		695.5			0.00227379	0.0103142	0.00127224	0.00810004	0.0487447
596							0.7613		696			0.00226222	0.0106517	0.00124644	0.00803971	0.0478232
596.5							0.744822		696.5			0.00226695	0.0109905	0.00128008	0.00790259	0.0465476
597							0.726757		697			0.00233322	0.0109923	0.00129403	0.0078247	0.0457985
597.5							0.710128		697.5			0.00224934	0.0110411	0.00127779	0.00771062	0.0449397
598							0.690854		698			0.00222935	0.0111771	0.00125695	0.00761189	0.0444162
598.5							0.673847		698.5			0.00222935	0.0109213	0.00126861	0.00755814	0.0435324
599							0.654724		699			0.00218833	0.0107719	0.00126899	0.00748464	0.042777
599.5							0.637188		699.5			0.00222514	0.0106294	0.00128104	0.00740456	0.04231
600							0.621618		700			0.0022567	0.0103699	0.00129671	0.00726305	0.0417552
600.5							0.603175		700.5				0.00997586	0.00131678	0.00715226	0.0409152
601							0.585714		701				0.00956324	0.00133112	0.00713361	0.03979
601.5							0.570295		701.5				0.00926433	0.0012839	0.00703708	0.0391161
602							0.552608		702				0.00889162	0.0012927	0.00697016	0.0389876
602.5							0.535147		702.5				0.00831608	0.001312	0.00685937	0.0382511
603							0.515495		703				0.00788489	0.00133972	0.00680123	0.0377746
603.5							0.498337		703.5				0.00745092	0.0013141	0.00671237	0.0369472
604							0.481859		704				0.00702019	0.00129537	0.00660706	0.0364081
604.5							0.465986		704.5				0.00665816	0.00125791	0.00660158	0.0358157
605							0.450113		705				0.00628823	0.00129461	0.00651711	0.0352515
605.5							0.432729		705.5				0.00584219	0.00127454	0.00651931	0.0346936
606							0.41607		706				0.00554514	0.00131965	0.00643484	0.0342015
606.5							0.401648		706.5				0.00523602	0.00132404	0.00636134	0.033722
607							0.386236		707				0.00502669	0.0012818	0.00632953	0.0331892
607.5							0.371398		707.5				0.00473381	0.00125963	0.00628346	0.032603
608							0.357234		708				0.00448364	0.00130856	0.00613317	0.0322896
608.5							0.344233		708.5				0.00436157	0.00127741	0.00606516	0.0317411
609							0.329909		709				0.00423625	0.00127588	0.00603993	0.0313086
609.5							0.317657		709.5				0.00420794	0.00130799	0.00593133	0.0311236
610							0.305525		710				0.00410118	0.00134717	0.005871	0.0306629
610.5							0.293598		710.5				0.00408401	0.0013185	0.00582492	0.030174
611							0.281104		711				0.00392063	0.00133398	0.00577775	0.0297069
611.5							0.26963		711.5				0.00390346	0.00129021	0.00569109	0.0291961
612							0.257967		712				0.00395405	0.00128964	0.00568451	0.0287917
612.5							0.247475		712.5				0.00399165	0.00130283	0.00567354	0.0280458
613							0.236145		713				0.00399165	0.00128734	0.00560553	0.0276038
613.5							0.226145		713.5				0.00399582	0.00127607	0.00554015	0.0273468
614							0.216024		714				0.00391553	0.00126689	0.0054423	0.026814
614.5							0.206818		714.5				0.00387143	0.00127072	0.00541784	0.0262717
615							0.196667		715				0.00388628	0.00126269	0.00536255	0.0259144
615.5							0.188783		715.5				0.00387329	0.00125714	0.00534522	0.0254913
616							0.180899		716				0.00389742	0.00124185	0.00529728	0.0252594
616.5							0.172086		716.5				0.00394337	0.00128448	0.00524068	0.0246607
617							0.164014		717				0.0038589	0.00133628	0.00514743	0.0243504
617.5							0.157559		717.5				0.0039262	0.0012818	0.00508907	0.0238489
618							0.152011		718				0.00391181	0.00125772	0.00499375	0.0236734
618.5							0.145253		718.5				0.00378092	0.00123153	0.00498914	0.0233788
619							0.138828		719				0.00386865	0.00123612	0.00495042	0.0228804
619.5							0.132963		719.5				0.00385844	0.00120343	0.00489228	0.0223601
620							0.126788		720				0.00381295	0.00121586	0.00485882	0.0220686
620.5							0.121912		720.5				0.00386818	0.00122962	0.00480715	0.0217489
621							0.116848		721				0.00382409	0.00120783	0.00478686	0.0212161
621.5							0.111716		721.5				0.00379438	0.001217	0.00474868	0.0208149
622							0.106841		722				0.00381666	0.00119139	0.00469943	0.0206049
622.5							0.103152		722.5				0.00385612	0.00123019	0.00468418	0.0202069
623							0.0983598		723				0.00384265	0.00117247	0.00467222	0.0200501
623.5							0.0942026		723.5				0.00374518	0.00120649	0.00462286	0.0197994
624							0.0905064		724				0.00381016	0.00123421	0.00459522	0.0194766
624.5							0.0872109		724.5				0.00377303	0.00120401	0.00451656	0.0191506
625							0.083031		725				0.00370805	0.00124223	0.00445327	0.0186522
625.5							0.0803099		725.5				0.00371548	0.00123746	0.00448431	0.0184046
626							0.0773545		726				0.00374797	0.00128486	0.0044344	0.0179345
626.5							0.0749584		726.5				0.00381527	0.00138387	0.00447554	0.0175803
627							0.072328		727				0.00385658	0.00149493	0.00440336	0.0175991
627.5							0.0698866		727.5				0.0038227	0.0015905	0.00436299	0.0172857
628							0.0676946		728				0.00383198	0.00172372	0.00431571	0.0169441
628.5							0.065616		728.5				0.00378	0.0018235	0.00432108	0.0165617
629							0.0633636		729				0.00378324	0.00196303	0.00428916	0.0164112
629.5							0.0614135		729.5				0.0038951	0.00208078	0.0041957	0.0162075
630							0.0595767		730				0.00379578	0.00216851	0.00420053	0.0158195
630.5							0.0585639		730.5				0.00374333	0.00242961	0.00416279	0.0156045
631							0.0571126		731				0.00376607	0.00259189	0.00415698	0.0152434
631.5							0.0560847		731.5				0.00377814	0.00280769	0.00413899	0.0151114
632							0.0552079		732				0.00368392	0.00298851	0.00406988	0.0148221
632.5							0.0542328		732.5				0.00372105	0.0031485	0.00406286	0.0146413
633							0.0534769		733				0.00370063	0.00335035	0.00405935	0.0144269
633.5							0.0526002		733.5				0.00366999	0.00347057	0.00399583	0.014174
634							0.0518141		734				0.00371966	0.00358201	0.00399495	0.0137693
634.5							0.0513832		734.5				0.00379856	0.00366516	0.00401185	0.0136164
635							0.0517007		735				0.00376143	0.00366936	0.00398234	0.0135556
635.5									735.5				0.00375215	0.00369115	0.00396435	0.0133506
636									736				0.0037048	0.00367777	0.00398607	0.0130898
636.5									736.5				0.00369181	0.00368274	0.00394329	0.0130644
637									737				0.0036621	0.0036447	0.0038891	0.0129679
637.5									737.5				0.00369645	0.00352696	0.00390171	0.0128892
638									738				0.00373822	0.00342699	0.00390983	0.0125012
638.5									738.5				0.00370852	0.00328364	0.00389886	0.012372
639									739				0.00379113	0.00313168	0.00391652	0.0121526
639.5									739.5				0.00378835	0.002965	0.00390544	0.012068
640									740				0.0036635	0.00277558	0.00387516	0.0118029
640.5									740.5				0.00371641	0.00255902	0.00384072	0.0116853
641									741				0.00366071	0.00239674	0.00381242	0.0113731
641.5									741.5				0.00362079	0.00229505	0.00386836	0.0113286
642									742				0.0035651	0.00211862	0.00386003	0.0112722
642.5									742.5				0.00367417	0.00200833	0.00379925	0.0111691
643									743				0.00365514	0.00187511	0.0037794	0.0110967
643.5									743.5				0.00356278	0.00171149	0.00376678	0.0109331
644									744				0.00364447	0.0016142	0.00373552	0.0107482
644.5									744.5				0.00363565	0.00148613	0.0037409	0.0106237
645									745				0.00357113	0.00139496	0.0037387	0.0105081
645.5									745.5				0.00364029	0.00135692	0.00372784	0.0103169
646									746				0.00357299	0.00132863	0.00370393	0.0103335
646.5									746.5				0.00350569	0.00131296	0.00370316	0.0101642
647									747				0.00357809	0.00125332	0.00376426	0.00998025
647.5									747.5				0.00364586	0.00120745	0.00373738	0.00977934
648									748				0.00363518	0.00120458	0.0036923	0.00980317
648.5									748.5				0.0036375	0.00120515	0.00367047	0.009769
649									749				0.00376236	0.00114858	0.00367782	0.00965554
649.5									749.5				0.00373497	0.00115316	0.00366345	0.00959223
650									750				0.00371502	0.00116731	0.0036787	0.00949976
650.5									750.5						0.00365127	0.00935903
651									751						0.00371117	0.00937784
651.5									751.5						0.00370108	0.0093139
652									752						0.00368605	0.00920608
652.5									752.5						0.00363888	0.00909544
653									753						0.00363844	0.00907569
653.5									753.5						0.0036448	0.00899263
654									754						0.00361595	0.00904937
654.5									754.5						0.00363043	0.0089124
655									755						0.00360849	0.0088284
655.5									755.5						0.00361145	0.00871462
656									756						0.00360092	0.0086535
656.5									756.5						0.0035588	0.00854443
657									757						0.00359357	0.00855195
657.5									757.5						0.00357141	0.00857107
658									758						0.00357317	0.00847547
658.5									758.5						0.00356648	0.00841404
659									759						0.00354179	0.00837079
659.5									759.5						0.00354947	0.00828522
660									760						0.00354388	0.00822473
660.5									760.5						0.00348278	0.00821627
661									761						0.00346588	0.0081633
661.5									761.5						0.0034977	0.00823601
662									762						0.00347477	0.00814324
662.5									762.5						0.00348991	0.00818774
663									763						0.00349879	0.0081727
663.5									763.5						0.0034785	0.00798402
664									764						0.00344504	0.00806457
664.5									764.5						0.00345086	0.00805046
665									765						0.00344065	0.00802758
665.5									765.5						0.00344011	0.00790597
666									766						0.00345393	0.00784423
666.5									766.5						0.00339853	0.00783733
667									767						0.00341707	0.00781821
667.5									767.5						0.00340917	0.00786397
668									768						0.00341125	0.0079044
668.5									768.5						0.0034027	0.00779314
669									769						0.00341125	0.00767184
669.5									769.5						0.00339996	0.00766557
670									770						0.00335026	0.00765115
670.5									770.5						0.00333491	0.00755869
671									771						0.00333293	0.00755462
671.5									771.5						0.00332174	0.00754333
672									772						0.00330913	0.00750917
672.5									772.5						0.00329596	0.00746121
673									773						0.00328499	0.00741984
673.5									773.5						0.00328697	0.00745714
674									774						0.00330386	0.00726156
674.5									774.5						0.00328357	0.00741232
675									775						0.003336	0.0073233
675.5									775.5						0.00329037	0.00731077
676									776						0.00323925	0.00735089
676.5									776.5						0.00326459	0.00728757
677									777						0.00330573	0.00720201
677.5									777.5						0.00325011	0.00728005
678									778						0.00320755	0.0072346
678.5									778.5						0.00325241	0.00725027
679									779						0.00325801	0.0071995
679.5									779.5						0.00321468	0.00720577
680									780						0.0032047	0.00722551
680.5									780.5							0.00718101
681									781							0.00716314
681.5									781.5							0.00707319
682									782							0.00705751
682.5									782.5							0.00707475
683									783							0.00713211
683.5									783.5							0.00710735
684									784							0.00702962
684.5									784.5							0.00703025
685									785							0.00699107
685.5									785.5							0.00694343
686									786							0.00686664
686.5									786.5							0.00694969
687									787							0.00687729
687.5									787.5							0.00684187
688									788							0.00691365
688.5									788.5							0.00699389
689									789							0.00690487
689.5									789.5							0.00685002
690									790							0.00678765
690.5									790.5							0.00681022
691									791							0.00684438
691.5									791.5							0.00675317
692									792							0.00677073
692.5									792.5							0.00672371
693									793							0.00663689
693.5									793.5							0.00674283
694									794							0.00680458
694.5									794.5							0.00672779
695									795							0.00666102
695.5									795.5							0.00668359
696									796							0.006609
696.5									796.5							0.00659614
697									797							0.00650807
697.5									797.5							0.00658831
698									798							0.00659834
698.5									798.5							0.00668735
699									799							0.00668704
699.5									799.5							0.00676916
700									800							0.00661589

## Sheet: Fig2b and SupFig 5c
Percent Discriminable
Th(d)	1 XFP																2 XFP																3 XFP																4 XFP
	0.1 Copies		0.2 Copies		0.5 Copies		1 Copy		2 Copies		4 Copies		6 Copies		8 Copies		0.1 Copies		0.2 Copies		0.5 Copies		1 Copy		2 Copies		4 Copies		6 Copies		8 Copies		0.1 Copies		0.2 Copies		0.5 Copies		1 Copy		2 Copies		4 Copies		6 Copies		8 Copies		0.1 Copies
	Mean	StDev	Mean	StDev	Mean	StDev	Mean	StDev	Mean	StDev	Mean	StDev	Mean	StDev	Mean	StDev	Mean	StDev	Mean	StDev	Mean	StDev	Mean	StDev	Mean	StDev	Mean	StDev	Mean	StDev	Mean	StDev	Mean	StDev	Mean	StDev	Mean	StDev	Mean	StDev	Mean	StDev	Mean	StDev	Mean	StDev	Mean	StDev	Mean
0	17.2291	23.7646	29.689	24.5606	47.7363	10.4072	46.5146	12.7425	23.4157	24.9533	3.59338	12.9148	0.5187	5.06667	0.079976	1.9983	31.4999	28.3874	50.4068	25.4091	73.9997	10.0692	83.3423	7.36434	91.4535	4.71647	96.1587	2.52282	97.6411	1.6235	98.2345	1.49055	43.4283	29.3216	65.2463	22.5152	87.4765	7.03856	95.3401	3.00104	98.7434	0.962764	99.6223	0.288721	99.8069	0.183385	99.8815	0.116907	52.7593
0.01	17.2291	23.7646	29.689	24.5606	47.7363	10.4072	46.5146	12.7425	23.4157	24.9533	3.59338	12.9148	0.5187	5.06667	0.079976	1.9983	31.4999	28.3874	50.4068	25.4091	73.9978	10.0656	83.2394	7.31343	90.4368	5.69176	95.1597	4.34705	96.6586	3.00955	96.7855	2.72189	43.4283	29.3216	65.2463	22.5152	87.4741	7.03579	95.2977	3.00039	98.6301	1.11618	99.5762	0.411532	99.7778	0.253109	99.8344	0.177823	52.7593
0.02	17.2291	23.7646	29.689	24.5606	47.7363	10.4072	46.5146	12.7425	23.4157	24.9533	3.59338	12.9148	0.5187	5.06667	0.079976	1.9983	31.4999	28.3874	50.4068	25.4091	73.9978	10.0656	83.2394	7.31343	90.4363	5.69096	94.7771	4.1818	95.2995	2.94939	94.9169	2.72443	43.4283	29.3216	65.2463	22.5152	87.4741	7.03579	95.2977	3.00039	98.63	1.11611	99.5564	0.409197	99.6698	0.311558	99.6735	0.260933	52.7593
0.03	17.2291	23.7646	29.689	24.5606	47.7363	10.4072	46.5146	12.7425	23.4157	24.9533	3.59338	12.9148	0.5187	5.06667	0.079976	1.9983	31.4999	28.3874	50.4068	25.4091	73.9978	10.0656	83.2394	7.31342	90.4297	5.68081	94.1448	3.87991	94.0348	2.78055	93.4138	2.74562	43.4283	29.3216	65.2463	22.5152	87.4741	7.03579	95.2977	3.00039	98.6294	1.11552	99.4738	0.445941	99.5078	0.366582	99.4379	0.345983	52.7593
0.04	17.2291	23.7646	29.689	24.5606	47.7363	10.4072	46.5146	12.7425	23.4157	24.9533	3.59338	12.9148	0.5187	5.06667	0.079976	1.9983	31.4999	28.3874	50.4068	25.4091	73.9978	10.0656	83.2393	7.31317	90.3825	5.61604	93.094	3.73983	92.2754	3.02713	91.388	3.16217	43.4283	29.3216	65.2463	22.5152	87.4741	7.03579	95.2976	3.00031	98.6227	1.10951	99.3187	0.506492	99.2558	0.447475	99.1021	0.469354	52.7593
0.05	17.2291	23.7646	29.689	24.5606	47.7363	10.4072	46.5146	12.7425	23.4157	24.9533	3.59338	12.9148	0.5187	5.06667	0.079976	1.9983	31.4999	28.3874	50.4068	25.4091	73.9978	10.0655	83.2364	7.30671	90.1133	5.32568	92.0506	3.53801	90.9201	3.12465	89.294	3.90407	43.4283	29.3216	65.2463	22.5152	87.474	7.03578	95.2963	2.99831	98.5953	1.08951	99.1481	0.576011	98.9306	0.5801	98.566	0.759357	52.7593
0.06	17.2291	23.7646	29.689	24.5606	47.7363	10.4072	46.5146	12.7425	23.4157	24.9533	3.59338	12.9148	0.5187	5.06667	0.079976	1.9983	31.4999	28.3874	50.4068	25.4091	73.9977	10.0653	83.2234	7.28011	89.5489	4.78703	89.8221	3.74042	88.3875	3.93348	86.123	5.31572	43.4283	29.3216	65.2463	22.5152	87.474	7.03578	95.2925	2.99306	98.5139	1.04827	98.8853	0.668609	98.4449	0.795675	97.7403	1.24937	52.7593
0.07	17.2291	23.7646	29.689	24.5606	47.7363	10.4072	46.5146	12.7425	23.4157	24.9533	3.59338	12.9148	0.5187	5.06667	0.079976	1.9983	31.4999	28.3874	50.4068	25.4091	73.9977	10.0653	83.2232	7.27972	89.539	4.78562	89.3767	4.05622	86.8001	4.75121	83.9931	6.2483	43.4283	29.3216	65.2463	22.5152	87.474	7.03578	95.2919	2.9921	98.4798	1.0334	98.5681	0.763586	97.7991	1.1521	96.9141	1.68199	52.7593
0.08	17.2291	23.7646	29.689	24.5606	47.7363	10.4072	46.5146	12.7425	23.4157	24.9533	3.59338	12.9148	0.5187	5.06667	0.079976	1.9983	31.4999	28.3874	50.4068	25.4091	73.9969	10.0633	83.1779	7.18959	88.6842	4.28265	87.7468	4.37523	84.4339	5.9321	81.6179	7.20262	43.4283	29.3216	65.2463	22.5151	87.4733	7.03448	95.27	2.96428	98.3704	0.984993	98.1643	0.92142	96.9742	1.62335	96.0465	2.10627	52.7593
0.09	17.2291	23.7646	29.689	24.5606	47.7363	10.4072	46.5146	12.7425	23.4157	24.9533	3.59338	12.9148	0.5187	5.06667	0.079976	1.9983	31.4999	28.3874	50.4068	25.4091	73.9964	10.0622	83.1583	7.16118	88.2151	4.18422	86.1081	4.44999	82.7564	6.11311	79.8604	7.35403	43.4283	29.3216	65.2463	22.5151	87.4733	7.03448	95.2639	2.95897	98.2728	0.962745	97.5479	1.2602	96.1072	2.11215	95.1136	2.53572	52.7593
0.1	17.2291	23.7646	29.689	24.5606	47.7363	10.4072	46.5146	12.7425	23.4157	24.9533	3.59338	12.9148	0.5187	5.06667	0.079976	1.9983	31.4999	28.3874	50.4068	25.4091	73.9964	10.0622	83.1583	7.16118	88.1841	4.20721	84.9136	5.13494	80.6208	7.13177	77.4535	8.50235	43.4283	29.3216	65.2463	22.5151	87.4733	7.03448	95.2626	2.95697	98.1656	0.929082	97.0924	1.48051	95.3492	2.41135	94.021	3.07405	52.7593
0.11	17.2291	23.7646	29.689	24.5606	47.7363	10.4072	46.5146	12.7425	23.4157	24.9533	3.59338	12.9148	0.5187	5.06667	0.079976	1.9983	31.4999	28.3874	50.4068	25.4091	73.9964	10.0622	83.1581	7.16091	88.1071	4.20585	83.6948	5.69034	79.0584	7.32091	75.7138	8.66044	43.4283	29.3216	65.2463	22.5151	87.4732	7.03423	95.2332	2.91964	97.7662	1.10884	96.1817	2.03316	94.4439	2.86673	92.7418	3.72565	52.7593
0.12	17.2291	23.7646	29.689	24.5606	47.7363	10.4072	46.5146	12.7425	23.4157	24.9533	3.59338	12.9148	0.5187	5.06667	0.079976	1.9983	31.4999	28.3874	50.4068	25.4091	73.9964	10.0622	83.1581	7.16091	87.9002	4.47139	81.6345	7.18998	77.2818	8.1796	73.6744	9.584	43.4283	29.3216	65.2463	22.5151	87.4732	7.03423	95.2293	2.91822	97.6134	1.17783	95.4864	2.3167	93.4856	3.2837	91.4024	4.3598	52.7593
0.13	17.2291	23.7646	29.689	24.5606	47.7363	10.4072	46.5146	12.7425	23.4157	24.9533	3.59338	12.9148	0.5187	5.06667	0.079976	1.9983	31.4999	28.3874	50.4067	25.409	73.9902	10.0471	82.8201	6.62574	85.6536	4.40286	79.6904	7.32201	75.0642	8.6251	70.935	10.4144	43.4283	29.3216	65.2462	22.5151	87.4637	7.01874	95.0819	2.78475	97.3453	1.15496	94.7606	2.73699	92.3716	3.82431	89.958	5.08488	52.7593
0.14	17.2291	23.7646	29.689	24.5606	47.7363	10.4072	46.5146	12.7425	23.4157	24.9533	3.59338	12.9148	0.5187	5.06667	0.079976	1.9983	31.4999	28.3874	50.4067	25.409	73.9902	10.0471	82.8188	6.62365	85.5422	4.40142	78.708	7.58089	73.7663	8.88719	69.4222	10.765	43.4283	29.3216	65.2462	22.5151	87.4636	7.01859	95.0703	2.76779	96.9222	1.30508	93.8549	3.05182	91.2123	4.32356	88.5439	5.66337	52.7593
0.15	17.2291	23.7646	29.689	24.5606	47.7363	10.4072	46.5146	12.7425	23.4157	24.9533	3.59338	12.9148	0.5187	5.06667	0.079976	1.9983	31.4999	28.3874	50.4066	25.4088	73.9577	9.96948	82.0934	5.56035	82.2705	5.52272	75.3968	8.79035	71.2597	9.8293	66.7037	11.677	43.4283	29.3216	65.2459	22.5146	87.4271	6.95957	94.7546	2.51627	96.2335	1.44762	92.8766	3.53243	89.8218	5.04277	86.9022	6.45178	52.7593
0.16	17.2291	23.7646	29.689	24.5606	47.7363	10.4072	46.5146	12.7425	23.4157	24.9533	3.59338	12.9148	0.5187	5.06667	0.079976	1.9983	31.4999	28.3874	50.4066	25.4088	73.9577	9.96948	82.0916	5.55638	82.1639	5.47028	74.2839	8.72629	69.677	10.0129	64.8041	12.2039	43.4283	29.3216	65.2459	22.5146	87.4271	6.95957	94.7532	2.51471	96.1122	1.53701	92.1233	3.89818	88.5794	5.58099	85.1732	7.21181	52.7593
0.17	17.2291	23.7646	29.689	24.5606	47.7363	10.4072	46.5146	12.7425	23.4157	24.9533	3.59338	12.9148	0.5187	5.06667	0.079976	1.9983	31.4999	28.3874	50.4066	25.4088	73.9577	9.96948	82.0731	5.55948	82.001	5.34474	73.4609	9.0755	67.4247	11.148	62.5892	12.8626	43.4283	29.3216	65.2459	22.5146	87.427	6.95934	94.7338	2.49426	95.885	1.5516	91.2547	4.2244	87.2638	6.14954	83.5075	7.92403	52.7593
0.18	17.2291	23.7646	29.689	24.5606	47.7363	10.4072	46.5146	12.7425	23.4157	24.9533	3.59338	12.9148	0.5187	5.06667	0.079976	1.9983	31.4999	28.3874	50.4066	25.4088	73.9577	9.96948	82.0417	5.55105	81.3486	6.31663	72.094	9.67572	65.7967	11.4517	60.3451	13.4507	43.4283	29.3216	65.2459	22.5145	87.4214	6.9497	94.5445	2.35504	95.0665	2.32541	90.0451	4.79715	85.6907	6.85233	81.5939	8.7616	52.7593
0.19	17.2291	23.7646	29.689	24.5606	47.7363	10.4072	46.5146	12.7425	23.4157	24.9533	3.59338	12.9148	0.5187	5.06667	0.079976	1.9983	31.4999	28.3874	50.4066	25.4088	73.9577	9.96947	82.0414	5.55031	81.2575	6.30069	71.1976	9.4565	64.4588	11.5373	59.0841	13.6259	43.4283	29.3216	65.2459	22.5145	87.4199	6.94722	94.4106	2.2128	94.3587	2.7597	89.0178	5.2544	84.2494	7.44222	79.784	9.4249	52.7593
0.2	17.2291	23.7646	29.689	24.5606	47.7363	10.4072	46.5146	12.7425	23.4157	24.9533	3.59338	12.9148	0.5187	5.06667	0.079976	1.9983	31.4999	28.3874	50.406	25.4077	73.923	9.91747	81.1106	5.48731	77.0227	9.08782	67.9685	11.3577	61.8599	12.6099	56.4031	14.4087	43.4283	29.3216	65.2454	22.5138	87.3701	6.90144	93.9308	2.32392	93.3217	3.18684	87.8455	5.76766	82.7012	8.12412	77.8612	10.1848	52.7593
0.21	17.2291	23.7646	29.689	24.5606	47.7363	10.4072	46.5146	12.7425	23.4157	24.9533	3.59338	12.9148	0.5187	5.06667	0.079976	1.9983	31.4999	28.3874	50.406	25.4077	73.923	9.91746	81.1073	5.48689	76.8228	9.24018	67.1696	11.5423	60.6278	12.9476	54.8454	14.7516	43.4283	29.3216	65.2454	22.5138	87.3689	6.89938	93.8294	2.19894	92.4245	3.49216	86.7837	6.15537	81.1229	8.70348	75.8275	10.9382	52.7593
0.22	17.2291	23.7646	29.689	24.5606	47.7363	10.4072	46.5146	12.7425	23.4157	24.9533	3.59338	12.9148	0.5187	5.06667	0.079976	1.9983	31.4999	28.3874	50.406	25.4077	73.9173	9.90387	80.9769	5.2373	75.5207	8.83705	65.1937	11.1132	58.9853	13.0206	52.8605	15.1128	43.4283	29.3216	65.2453	22.5138	87.363	6.88966	93.7299	2.0887	91.9586	3.4142	85.4647	6.70469	79.4111	9.422	73.8154	11.6721	52.7593
0.23	17.2291	23.7646	29.689	24.5606	47.7363	10.4072	46.5146	12.7425	23.4157	24.9533	3.59338	12.9148	0.5187	5.06667	0.079976	1.9983	31.4999	28.3874	50.406	25.4077	73.9173	9.90387	80.9769	5.2373	75.5129	8.84325	64.4937	11.4725	57.5119	13.4317	51.1156	15.398	43.4283	29.3216	65.2453	22.5138	87.363	6.88964	93.7245	2.0813	91.819	3.41463	84.4018	7.13394	77.6803	10.0886	71.6961	12.4004	52.7593
0.24	17.2291	23.7646	29.689	24.5606	47.7363	10.4072	46.5146	12.7425	23.4157	24.9533	3.59338	12.9148	0.5187	5.06667	0.079976	1.9983	31.4999	28.3874	50.406	25.4077	73.9173	9.90387	80.9769	5.2373	75.4871	8.85836	63.2952	11.8386	55.8868	13.7195	49.5276	15.664	43.4283	29.3216	65.2453	22.5138	87.3617	6.88813	93.6539	2.07763	91.1743	3.76624	82.9358	7.81438	75.9465	10.7132	69.5966	13.0744	52.7593
0.25	17.2291	23.7646	29.689	24.5606	47.7363	10.4072	46.5146	12.7425	23.4157	24.9533	3.59338	12.9148	0.5187	5.06667	0.079976	1.9983	31.4999	28.3874	50.406	25.4077	73.8596	9.86486	80.5433	5.50331	73.7529	8.66222	61.0885	12.743	53.8894	14.3024	47.3948	16.0787	43.4283	29.3216	65.2429	22.511	87.31	6.8797	93.3739	2.22766	90.3225	4.15833	81.7347	8.20508	74.2094	11.3084	67.46	13.7252	52.7593
0.26	17.2291	23.7646	29.689	24.5606	47.7363	10.4072	46.5146	12.7425	23.4157	24.9533	3.59338	12.9148	0.5187	5.06667	0.079976	1.9983	31.4999	28.3874	50.406	25.4077	73.8596	9.86486	80.5433	5.50331	73.7349	8.68429	60.3964	13.1417	52.6396	14.7422	45.8901	16.3886	43.4283	29.3216	65.2429	22.511	87.3097	6.87911	93.3202	2.19781	89.7179	4.41544	80.5199	8.58045	72.4631	11.866	65.3597	14.2935	52.7593
0.27	17.2291	23.7646	29.689	24.5606	47.7363	10.4072	46.5146	12.7425	23.4157	24.9533	3.59338	12.9148	0.5187	5.06667	0.079976	1.9983	31.4999	28.3874	50.406	25.4077	73.8578	9.86211	80.3966	5.49487	72.2082	9.29712	57.9605	13.1043	50.2917	14.9458	43.7473	16.5624	43.4283	29.3216	65.2429	22.511	87.3063	6.87543	93.2067	2.22483	88.8639	4.64086	78.9591	9.29398	70.6233	12.4942	63.1539	14.8997	52.7593
0.28	17.2291	23.7646	29.689	24.5606	47.7363	10.4072	46.5146	12.7425	23.4157	24.9533	3.59338	12.9148	0.5187	5.06667	0.079976	1.9983	31.4999	28.3874	50.406	25.4077	73.8578	9.86211	80.3965	5.49508	72.1562	9.27557	57.4214	13.1305	48.7934	15.3074	42.0302	16.7703	43.4283	29.3216	65.2428	22.5108	87.2759	6.82889	92.7425	2.23304	87.7464	5.49716	77.4499	9.91647	68.7512	13.0844	60.953	15.4565	52.7593
0.29	17.2291	23.7646	29.689	24.5606	47.7363	10.4072	46.5146	12.7425	23.4157	24.9533	3.59338	12.9148	0.5187	5.06667	0.079976	1.9983	31.4999	28.3874	50.406	25.4077	73.8578	9.86211	80.3963	5.49534	72.0965	9.3466	56.5429	13.6816	47.3383	15.7316	40.3676	17.007	43.4283	29.3216	65.2428	22.5108	87.2758	6.82873	92.7325	2.23869	87.4813	5.5838	76.2705	10.2872	66.9042	13.6095	58.8065	15.9323	52.7593
0.3	17.2291	23.7646	29.689	24.5606	47.7363	10.4072	46.5146	12.7425	23.4157	24.9533	3.59338	12.9148	0.5187	5.06667	0.079976	1.9983	31.4999	28.3874	50.406	25.4077	73.8578	9.86211	80.3905	5.49657	71.876	9.42382	55.6462	13.3769	46.4111	15.4944	38.8951	17.0321	43.4283	29.3216	65.2428	22.5108	87.2727	6.82378	92.5693	2.18015	86.5568	5.97651	74.4692	11.0466	64.9015	14.2296	56.5751	16.4222	52.7593
0.31	17.2291	23.7646	29.689	24.5606	47.7363	10.4072	46.5146	12.7425	23.4157	24.9533	3.59338	12.9148	0.5187	5.06667	0.079976	1.9983	31.4999	28.3874	50.406	25.4077	73.8578	9.86211	80.3905	5.49657	71.8028	9.52771	54.6348	13.9866	45.1558	15.898	37.6959	17.1562	43.4283	29.3216	65.2427	22.5107	87.2542	6.79493	92.1082	2.30282	85.3329	6.69334	73.0986	11.3507	62.9756	14.6532	54.3962	16.7883	52.7593
0.32	17.2291	23.7646	29.689	24.5606	47.7363	10.4072	46.5146	12.7425	23.4157	24.9533	3.59338	12.9148	0.5187	5.06667	0.079976	1.9983	31.4999	28.3874	50.406	25.4077	73.8578	9.86211	80.3905	5.49657	71.8009	9.52927	54.2977	14.0874	44.3248	16.0206	36.7425	17.1979	43.4283	29.3216	65.2427	22.5107	87.2536	6.79455	92.0689	2.33471	84.7525	6.9091	71.6741	11.8001	61.1306	15.1457	52.1799	17.1816	52.7593
0.33	17.2291	23.7646	29.689	24.5606	47.7363	10.4072	46.5146	12.7425	23.4157	24.9533	3.59338	12.9148	0.5187	5.06667	0.079976	1.9983	31.4984	28.3839	50.3698	25.3424	72.6217	7.87656	73.348	6.10468	61.4847	13.0064	49.3876	15.1982	41.0661	16.4081	33.9623	17.2556	43.4231	29.3119	65.1646	22.4025	85.8559	5.4978	89.2075	2.16577	83.3585	6.56679	70.2551	12.2503	59.2331	15.6028	50.0694	17.479	52.7501
0.34	17.2291	23.7646	29.689	24.5606	47.7363	10.4072	46.5146	12.7425	23.4157	24.9533	3.59338	12.9148	0.5187	5.06667	0.079976	1.9983	31.4984	28.3839	50.3698	25.3424	72.6217	7.87656	73.3429	6.10621	61.1629	13.172	48.1797	15.7794	39.6804	16.7128	32.673	17.293	43.4231	29.3119	65.1625	22.3994	85.6356	5.14946	87.1432	3.05651	80.8625	7.42204	68.2545	12.7354	57.237	15.9508	47.9439	17.7103	52.7501
0.35	17.2291	23.7646	29.689	24.5606	47.7363	10.4072	46.5146	12.7425	23.4157	24.9533	3.59338	12.9148	0.5187	5.06667	0.079976	1.9983	31.4984	28.3839	50.3698	25.3424	72.6215	7.87639	73.3215	6.12177	60.6259	13.2307	47.5662	15.4934	38.9145	16.6128	31.597	17.2354	43.4231	29.3119	65.1625	22.3994	85.6353	5.14938	87.1262	3.05629	80.5974	7.52399	66.9383	13.2469	55.3541	16.3833	45.8625	17.9257	52.7501
0.36	17.2291	23.7646	29.689	24.5606	47.7363	10.4072	46.5146	12.7425	23.4157	24.9533	3.59338	12.9148	0.5187	5.06667	0.079976	1.9983	31.4984	28.3839	50.3698	25.3424	72.6215	7.87639	73.3215	6.12177	60.5487	13.2393	46.4861	15.6029	37.6748	16.622	30.081	17.1337	43.4231	29.3119	65.1625	22.3994	85.6351	5.14893	87.0714	3.06222	79.9984	7.84224	65.428	13.662	53.4812	16.6665	43.7889	18.0764	52.7501
0.37	17.2291	23.7646	29.689	24.5606	47.7363	10.4072	46.5146	12.7425	23.4157	24.9533	3.59338	12.9148	0.5187	5.06667	0.079976	1.9983	31.4984	28.3839	50.3698	25.3424	72.6215	7.87639	73.3215	6.12177	60.5368	13.244	45.7957	15.7524	36.076	16.8608	28.4953	17.0873	43.4231	29.3119	65.1625	22.3994	85.635	5.1489	87.0541	3.06285	79.587	7.9047	63.9255	14.0459	51.6173	16.9539	41.7762	18.1692	52.7501
0.38	17.2291	23.7646	29.689	24.5606	47.7363	10.4072	46.5146	12.7425	23.4157	24.9533	3.59338	12.9148	0.5187	5.06667	0.079976	1.9983	31.4984	28.3839	50.3698	25.3424	72.6167	7.87166	73.2566	6.09816	60.0134	12.8405	44.3024	15.6457	34.6803	16.7572	27.2162	16.9278	43.4231	29.3119	65.1625	22.3994	85.6343	5.14869	86.9596	3.10572	78.5657	8.23837	62.2919	14.3984	49.6851	17.2638	39.7007	18.2397	52.7501
0.39	17.2291	23.7646	29.689	24.5606	47.7363	10.4072	46.5146	12.7425	23.4157	24.9533	3.59338	12.9148	0.5187	5.06667	0.079976	1.9983	31.4984	28.3839	50.3698	25.3424	72.6167	7.87163	73.2506	6.10264	59.7623	12.895	43.3624	15.828	33.434	16.8385	25.9358	16.7805	43.4231	29.3119	65.1625	22.3994	85.6219	5.13258	86.4732	3.81141	76.7908	9.48149	60.7822	14.7273	47.8392	17.4257	37.7865	18.212	52.7501
0.4	17.2291	23.7646	29.689	24.5606	47.7363	10.4072	46.5146	12.7425	23.4157	24.9533	3.59338	12.9148	0.5187	5.06667	0.079976	1.9983	31.4984	28.3839	50.3698	25.3424	72.6166	7.87149	73.2217	6.11592	59.0925	13.3454	42.1968	16.0259	32.2058	16.8513	24.7585	16.6873	43.4231	29.3119	65.1625	22.3994	85.6204	5.13217	86.3789	3.87941	76.0636	9.69623	59.131	15.168	45.9857	17.6591	35.8385	18.1804	52.7501
0.41	17.2291	23.7646	29.689	24.5606	47.7363	10.4072	46.5146	12.7425	23.4157	24.9533	3.59338	12.9148	0.5187	5.06667	0.079976	1.9983	31.4984	28.3839	50.3698	25.3424	72.6147	7.87043	73.1728	6.20999	58.3068	13.9444	40.0088	16.4714	30.489	16.8887	23.5224	16.432	43.4231	29.3119	65.1625	22.3994	85.6182	5.1292	86.2995	3.89505	75.4095	9.79757	57.4597	15.5716	44.1717	17.76	33.9839	18.0762	52.7501
0.42	17.2291	23.7646	29.689	24.5606	47.7363	10.4072	46.5146	12.7425	23.4157	24.9533	3.59338	12.9148	0.5187	5.06667	0.079976	1.9983	31.4984	28.3839	50.3698	25.3424	72.6147	7.87043	73.1719	6.21075	58.2368	13.9564	39.6497	16.3079	29.8536	16.7271	22.4437	16.2267	43.4231	29.3119	65.1614	22.3978	85.5048	4.96066	85.4382	4.0845	74.5063	9.74821	56.0753	15.7709	42.3643	17.8804	32.1528	17.9263	52.75
0.43	17.2291	23.7646	29.689	24.5606	47.7363	10.4072	46.5146	12.7425	23.4157	24.9533	3.59338	12.9148	0.5187	5.06667	0.079976	1.9983	31.4984	28.3839	50.3698	25.3424	72.6147	7.87043	73.1719	6.21075	58.0777	14.0644	38.0684	16.6321	28.1773	16.6938	21.2043	15.9689	43.4231	29.3119	65.1614	22.3978	85.5047	4.96053	85.4102	4.11624	73.6952	10.2587	54.2401	16.1362	40.5534	17.9431	30.3704	17.7495	52.75
0.44	17.2291	23.7646	29.689	24.5606	47.7363	10.4072	46.5146	12.7425	23.4157	24.9533	3.59338	12.9148	0.5187	5.06667	0.079976	1.9983	31.4984	28.3839	50.3698	25.3424	72.6147	7.87043	73.1714	6.21096	57.9326	14.1732	37.3866	16.9281	27.3136	16.6841	20.1078	15.6743	43.4231	29.3119	65.1589	22.3949	85.356	4.91541	84.3311	4.63566	71.4629	10.8561	52.4864	16.3957	38.7879	17.948	28.6656	17.5165	52.75
0.45	17.2291	23.7646	29.689	24.5606	47.7363	10.4072	46.5146	12.7425	23.4157	24.9533	3.59338	12.9148	0.5187	5.06667	0.079976	1.9983	31.4984	28.3839	50.3698	25.3424	72.6147	7.87043	73.1706	6.21162	57.8527	14.1957	36.9153	16.7608	26.569	16.5633	19.1943	15.4578	43.4231	29.3119	65.1589	22.3949	85.3532	4.91692	84.2637	4.70352	70.9282	11.0463	51.2082	16.5709	37.1714	17.9368	27.0225	17.2534	52.75
0.46	17.2291	23.7646	29.689	24.5606	47.7363	10.4072	46.5146	12.7425	23.4157	24.9533	3.59338	12.9148	0.5187	5.06667	0.079976	1.9983	31.4829	28.3502	50.2196	25.1216	70.2424	6.69485	65.022	11.011	48.6627	14.7911	33.0413	16.5696	24.3736	16.1994	17.724	14.9744	43.3805	29.2387	64.8437	22.0462	82.7037	5.0481	80.6274	4.99768	69.4167	10.5184	49.4799	16.8049	35.4172	17.9238	25.3812	16.9653	52.6875
0.47	17.2291	23.7646	29.689	24.5606	47.7363	10.4072	46.5146	12.7425	23.4157	24.9533	3.59338	12.9148	0.5187	5.06667	0.079976	1.9983	31.4829	28.3502	50.2196	25.1216	70.2424	6.69485	65.022	11.011	48.6626	14.7912	32.8472	16.6023	23.8851	16.153	17.2193	14.8068	43.3805	29.2387	64.8437	22.0462	82.7005	5.04426	80.4327	5.08724	68.1536	11.2662	47.8056	17.0158	33.7519	17.7873	23.8432	16.6079	52.6875
0.48	17.2291	23.7646	29.689	24.5606	47.7363	10.4072	46.5146	12.7425	23.4157	24.9533	3.59338	12.9148	0.5187	5.06667	0.079976	1.9983	31.4829	28.3502	50.2196	25.1216	70.2424	6.69485	65.0219	11.011	48.6297	14.7919	32.3918	16.4533	23.1641	15.9984	16.3338	14.5447	43.3805	29.2387	64.8437	22.0462	82.6982	5.04245	80.3098	5.27918	67.233	11.9168	46.2808	17.2007	32.1756	17.6762	22.377	16.2489	52.6875
0.49	17.2291	23.7646	29.689	24.5606	47.7363	10.4072	46.5146	12.7425	23.4157	24.9533	3.59338	12.9148	0.5187	5.06667	0.079976	1.9983	31.4829	28.3502	50.2196	25.1216	70.2424	6.69485	65.0219	11.011	48.6165	14.7954	31.699	16.6124	21.9733	15.8749	15.3128	14.1308	43.3805	29.2387	64.8437	22.0462	82.6955	5.03794	80.1983	5.31972	66.2595	12.3258	44.9625	17.2447	30.613	17.5177	20.9108	15.8527	52.6875
0.5	17.2291	23.7646	29.689	24.5606	47.7363	10.4072	46.5146	12.7425	23.4157	24.9533	3.59338	12.9148	0.5187	5.06667	0.079976	1.9983	31.4829	28.3502	50.2196	25.1216	70.2424	6.69485	65.0219	11.011	48.6096	14.7966	31.3297	16.5644	21.2534	15.7148	14.4558	13.8424	43.3805	29.2387	64.8437	22.0462	82.6932	5.0387	80.1395	5.3696	65.7308	12.4167	43.582	17.351	29.056	17.3398	19.5545	15.4392	52.6875
[truncated: 63 more columns]

## Sheet: Fig2d and SupFig 5d
Percent Unique
Th(d)	3 XFP														4 XFP														5 XFP														6 XFP
	5 cells		10 cells		25 cells		50 cells		100 cells		200 cells		300 cells		5 cells		10 cells		25 cells		50 cells		100 cells		200 cells		300 cells		5 cells		10 cells		25 cells		50 cells		100 cells		200 cells		300 cells		5 cells		10 cells		25 cells		50 cells
	Mean	StDev	Mean	StDev	Mean	StDev	Mean	StDev	Mean	StDev	Mean	StDev	Mean	StDev	Mean	StDev	Mean	StDev	Mean	StDev	Mean	StDev	Mean	StDev	Mean	StDev	Mean	StDev	Mean	StDev	Mean	StDev	Mean	StDev	Mean	StDev	Mean	StDev	Mean	StDev	Mean	StDev	Mean	StDev	Mean	StDev	Mean	StDev	Mean
0	96	12.6809	92.9	11.0089	79.8	9.99095	57.87	7.29033	40.715	4.40121	23.8	2.38294	16.715	1.7407	99.8	2.82843	98.8	4.76166	96.94	4.74436	89.38	6.07289	82.495	4.78586	69.1825	3.6164	59.4167	3.09044	100	0	99.7	2.43715	99.28	2.43129	97.82	2.85101	96.48	2.32954	92.4425	2.58532	89.0283	2.28113	100	0	100	0	99.76	1.36812	99.66
0.05	93.8	15.0563	91.8	11.7666	77.7	10.7484	55.29	7.56054	37.28	4.46107	19.9375	2.36279	13.185	1.5562	99.2	5.61405	98.8	4.76166	96.86	4.89286	88.98	6.0914	81.86	4.88875	67.955	3.67156	58.1083	3.13976	100	0	99.7	2.43715	99.28	2.43129	97.82	2.85101	96.39	2.32485	92.3675	2.64883	88.9117	2.2974	100	0	100	0	99.76	1.36812	99.66
0.1	93.8	15.0563	90.1	12.72	69.76	11.873	45.95	7.92284	21.74	3.56172	6.3	1.47338	2.48	0.833176	99.2	5.61405	98.3	5.94024	94.54	6.45576	86.45	6.85364	75.025	5.55868	57.115	4.14096	44.54	3.22271	100	0	99.6	2.80703	98.8	3.28236	97.18	3.20922	94.895	2.88018	89.33	3.06153	84.2817	2.81896	100	0	99.8	1.99497	99.68	1.57161	99.54
0.15	92.2	18.2435	75.05	15.5953	44.62	11.3002	20.05	5.7044	4.825	2.13475	0.6675	0.473619	0.266667	0.263126	98.4	7.85804	93.15	11.0993	81.94	10.6548	65.64	8.05948	43.9	5.1947	21.675	3.27498	11.78	1.76524	99.8	2.82843	98.2	5.738	95.2	5.65685	90.23	5.6929	81.09	4.84554	66.19	4.07732	53.7933	3.53724	100	0	99.5	3.13033	98.8	2.97392	97.64
0.2	91	18.9948	56.7	16.2614	26.58	9.99214	10.23	4.10993	1.83	1.19509	0.2725	0.335494	0.123333	0.168118	98	8.73967	85.3	15.6889	63.22	11.3258	41.28	7.78102	20.21	4.08526	6.935	1.85282	3.2	0.989052	99.8	2.82843	95.1	9.02203	85.24	9.35629	74.17	7.89829	55.12	5.89656	33.565	3.67776	22.1183	2.6433	100	0	98.75	5.00628	95.3	6.1268	90.44
0.25	90	19.5425	44.8	16.0389	15.14	7.03619	4.33	2.90401	0.62	0.760587	0.185	0.247144	0.108333	0.156517	97.2	10.2315	73.35	17.139	43.46	9.82809	23.07	5.47953	8.065	2.77838	1.9875	1.00681	0.666667	0.402394	99.8	2.82843	89.4	12.7457	71.26	9.74099	52.31	8.09019	29.74	4.90025	12.8925	2.26669	6.87667	1.54526	99.8	2.82843	94.85	9.87243	85.44	8.77676	75.49
0.3	87.6	20.6	33.5	13.6264	9.12	5.4566	2.62	2.21815	0.445	0.639547	0.18	0.245768	0.108333	0.156517	96.6	11.1833	58.85	18.0223	27.5	8.23707	11.97	4.26498	3.055	1.8272	0.6475	0.588409	0.213333	0.256768	99.6	3.98994	78.3	15.9494	52.7	10.4372	30.24	6.43658	12.675	3.45093	4.0975	1.27075	1.72	0.740048	99.8	2.82843	88.85	13.7522	70.12	11.5522	52.78
0.35	79.1	25.7781	20.35	10.4366	4.04	4.00984	0.59	1.05711	0.215	0.423879	0.1775	0.239857	0.108333	0.156517	94.4	14.4806	42.1	16.7329	14.48	6.41054	4.5	2.94506	0.675	0.782584	0.1375	0.255283	0.0383333	0.116613	99	6.26067	62.75	17.7344	33	9.32495	15.17	4.54692	4.495	1.98233	1.0375	0.705217	0.29	0.297599	99.4	4.8743	76.4	17.3072	50.92	10.7952	31.1
0.4	77.7	26.3091	13.8	8.88565	2.76	3.21779	0.52	0.987154	0.205	0.404715	0.1775	0.239857	0.108333	0.156517	93.8	15.0563	29.55	13.0826	8.14	5.09413	2.35	2.12605	0.295	0.518962	0.0975	0.204826	0.0316667	0.0979836	97.8	9.14209	45.35	16.3159	19.02	7.24583	7.15	3.50413	1.625	1.26188	0.2925	0.401872	0.0716667	0.152689	99	6.26067	61.9	17.8038	30.92	9.17686	15.29
0.45	72.3	26.6507	8.5	7.94137	1.18	2.07585	0.25	0.663098	0.205	0.404715	0.1775	0.239857	0.108333	0.156517	90	19.1267	18.95	10.3893	4.02	3.64224	1.1	1.49707	0.09	0.303911	0.04	0.135987	0.0233333	0.0852624	96.8	10.879	29.85	13.1278	9.86	5.97317	2.94	2.26762	0.525	0.729407	0.065	0.189617	0.02	0.0923664	96.8	10.879	44.95	16.2579	16.24	7.44443	6.44
0.5	64.1	29.7593	6.15	7.06591	0.66	1.64253	0.15	0.528105	0.205	0.404715	0.1775	0.239857	0.108333	0.156517	84.4	23.6524	11.3	8.8715	1.74	2.45817	0.58	1.0339	0.02	0.140351	0.04	0.135987	0.0233333	0.0852624	94.6	14.8304	20.25	11.1831	4.16	3.86381	1.05	1.48612	0.19	0.441446	0.0225	0.103912	0.00666667	0.0467838	95.8	12.2929	29.4	13.8055	7.86	4.88464	2.46
[truncated: 21 more columns]

## Sheet: Fig 2f
Percent Discriminable Somas
Th(d)	Mean	St Dev
0	99.9995	0.0220682
0.01	99.9989	0.0400684
0.02	99.9985	0.0520313
0.03	99.9981	0.0618953
0.04	99.9972	0.0725082
0.05	99.9965	0.0851746
0.06	99.9957	0.0990922
0.07	99.994	0.115468
0.08	99.9919	0.132417
0.09	99.9891	0.157268
0.1	99.9847	0.189421
0.11	99.9781	0.231929
0.12	99.9694	0.286506
0.13	99.9578	0.356753
0.14	99.9418	0.442841
0.15	99.9221	0.549039
0.16	99.8956	0.674774
0.17	99.8619	0.820585
0.18	99.8202	0.98749
0.19	99.7727	1.17721
0.2	99.7096	1.39029
0.21	99.6383	1.62492
0.22	99.5515	1.88247
0.23	99.4507	2.16177
0.24	99.3369	2.46415
0.25	99.1995	2.78846
0.26	99.0517	3.13273
0.27	98.8812	3.49759
0.28	98.6864	3.88203
0.29	98.4716	4.28427
0.3	98.2328	4.70504
0.31	97.9704	5.14122
0.32	97.688	5.59236
0.33	97.3777	6.05693
0.34	97.0393	6.53292
0.35	96.6794	7.01896
0.36	96.2941	7.51561
0.37	95.8778	8.02322
0.38	95.4354	8.53643
0.39	94.9619	9.05491
0.4	94.4711	9.57721
0.41	93.9515	10.1056
0.42	93.4098	10.6348
0.43	92.8327	11.1659
0.44	92.2316	11.6959
0.45	91.612	12.2248
0.46	90.962	12.7506
0.47	90.2862	13.2719
0.48	89.5925	13.7902
0.49	88.8671	14.3035
0.5	88.1289	14.8108

## Sheet: Fig 2g
Percent Unique Somas
	100 Cells		200 Cells		300 Cells
Th(d)	Mean	StDev	Mean	StDev	Mean	StDev
0	99.95	0.31225	99.9	0.331662	99.86	0.289367
0.025	99.87	0.532071	99.62	0.62498	99.5517	0.496205
0.05	99.725	0.793332	99.245	0.899986	99.1717	0.655725
0.075	99.405	1.10949	98.63	1.23616	98.3083	0.992717
0.1	98.75	1.46884	97.12	1.84881	96.1867	1.65752
0.125	96.91	2.52228	93.6175	2.52437	91.305	2.20146
0.15	93.35	3.35969	87.2825	3.01769	82.8117	2.68733
0.175	86.97	4.54303	78.1275	3.8308	71.16	2.99165
0.2	78.59	5.25756	67	4.35115	58.9583	3.29359
0.225	69.165	5.66019	56.1575	4.79311	48.3467	3.23897
0.25	59.13	5.93238	46.6025	4.55667	39.5867	3.03081
0.275	50.36	5.51909	38.585	4.27467	32.705	2.94358
0.3	42.6	5.37215	32.265	3.86908	27.0983	2.6259
0.325	36.845	5.0706	27.2125	3.5498	22.92	2.38636
0.35	31.145	4.45017	23.2225	3.22634	19.6217	2.20673
0.375	26.995	4.14427	20.19	3.00855	17.37	2.10734
0.4	23.62	4.11286	17.8675	2.86988	15.55	2.02093
0.425	21.015	3.97049	16.18	2.72582	14.2867	1.91516
0.45	18.84	3.91847	14.8425	2.56738	13.3067	1.86945
0.475	17.145	3.84109	13.8575	2.45987	12.5717	1.80289
0.5	15.85	3.69966	13.1225	2.29265	12.0917	1.73459

## Sheet: Fig 5b
Colour Vectors for each Trace									Colour Distances to Mean
Neuron 30
Trace Number	Ch1	Ch2	Ch3	Ch4	Ch5	Ch6	Ch7		Trace Number	Euclidean Distance to mean
1	0.0691518	0.069047	0.404696	0.854138	0.173874	0.222934	0.131107		1	0.0564348
2	0.0514679	0.0263341	0.375876	0.881767	0.127091	0.21765	0.11974		2	0.0307473
3	0.0487498	0.0263426	0.345303	0.905027	0.109007	0.178212	0.122395		3	0.0669646
4	0.0696069	0.0388406	0.368692	0.883316	0.143858	0.194694	0.137346		4	0.0235175
5	0.0676203	0.0362083	0.353667	0.884683	0.154001	0.207034	0.140687		5	0.0342276
6	0.0387562	0.019266	0.394732	0.873783	0.129406	0.209394	0.135		6	0.0348629
7	0.0124812	0.0150971	0.377791	0.886099	0.127645	0.208296	0.109717		7	0.0596199
8	0.0915469	0.158929	0.41102	0.829801	0.195202	0.208798	0.164781		8	0.146818
9	0.0675559	0.0611127	0.36003	0.875451	0.180284	0.195119	0.158404		9	0.0549339
10	0.0655283	0.11314	0.365967	0.867773	0.181289	0.19839	0.154008		10	0.0855083
11	0.0395633	0.0406174	0.411045	0.853025	0.165651	0.224538	0.14939		11	0.0527297
12	0.0419986	0.0616256	0.386584	0.869655	0.141559	0.218692	0.144314		12	0.0302366
13	0.0954607	0.160124	0.389314	0.836678	0.180487	0.219948	0.180831		13	0.144353
14	0.113855	0.0844415	0.379451	0.856227	0.142511	0.231161	0.170455		14	0.0867641
15	0.0213304	0.0137157	0.385361	0.885134	0.12123	0.210232	0.0921795		15	0.0659706
16	0.131546	0.0816345	0.464581	0.80799	0.209793	0.214041	0.132367		16	0.152911
17	0.0055041	0.00898211	0.366596	0.900944	0.118502	0.192065	0.053521		17	0.108272
18	0.0662518	0.0805704	0.392697	0.869073	0.146268	0.212733	0.113892		18	0.0473026
19	0.0299592	0.010683	0.326809	0.904791	0.131163	0.205973	0.117934		19	0.0763299
20	0.0432779	0.0172559	0.358376	0.87997	0.146039	0.215345	0.165369		20	0.0488475
21	0.0234718	0.00246263	0.303236	0.91226	0.132467	0.204185	0.126623		21	0.100714
22	0.076831	0.0621465	0.344653	0.888913	0.146471	0.208859	0.127311		22	0.0490613
23	0.0306384	0.00545209	0.331045	0.905227	0.12256	0.189727	0.137796		23	0.0776064
24	0.036541	0.0170846	0.360543	0.88154	0.146886	0.211944	0.157397		24	0.0452233
25	0.038839	0.0626962	0.373931	0.882905	0.140656	0.206441	0.113197		25	0.0353361
26	0.0605357	0.052035	0.411012	0.864841	0.138476	0.20751	0.120459		26	0.0368912
27	0.170757	0.136602	0.42008	0.819358	0.170143	0.239792	0.133863		27	0.16949
28	0.0590638	0.0414982	0.409045	0.863322	0.139096	0.21013	0.136545		28	0.0317219
29	0.138069	0.0713308	0.380677	0.835949	0.208693	0.185273	0.232904		29	0.153852
30	0.050111	0.0358615	0.378722	0.881766	0.134774	0.198389	0.133186		30	0.0156143
31	0.0898717	0.0657269	0.410796	0.859156	0.135076	0.218813	0.120731		31	0.0575583
32	0.0759346	0.0247844	0.384492	0.86787	0.142959	0.209008	0.168718		32	0.0448124
33	0.0496495	0.0153362	0.399581	0.868436	0.135663	0.211959	0.141853		33	0.0363543
34	0.0379561	0.00490323	0.368644	0.883107	0.132665	0.19206	0.168141		34	0.0580296
35	0.0547235	0.0277817	0.381856	0.87683	0.141706	0.211289	0.129861		35	0.0164299
36	0.0241934	0.0113798	0.373842	0.890933	0.123259	0.19777	0.107053		36	0.0583891
37	0.0185569	0.00154562	0.332834	0.911334	0.108229	0.190075	0.102484		37	0.0951854
38	0.00824205	0.00611601	0.348024	0.903808	0.117212	0.202297	0.0850991		38	0.0921547
39	0.0176007	8.37679e-05	0.327549	0.918458	0.102509	0.179116	0.0790306		39	0.115176
40	0.0465165	0.051419	0.389482	0.871107	0.162496	0.205629	0.126412		40	0.0264437
41	0.0800812	0.0111934	0.414577	0.863687	0.124143	0.204226	0.13606		41	0.0566622
42	0.0264821	0.00781625	0.346306	0.905123	0.116694	0.185841	0.109121		42	0.0762094
43	0.0661659	0.0828635	0.438647	0.83287	0.166667	0.206757	0.179294		43	0.0975768
44	0.0271271	0.0145983	0.352425	0.90086	0.122001	0.181351	0.124606		44	0.0643971
45	0.0491049	0.0259981	0.413001	0.866537	0.133513	0.205435	0.124208		45	0.0401821
46	0.0368122	0.0108929	0.422456	0.863871	0.122734	0.200018	0.136799		46	0.06049
47	0.0431911	0.0068302	0.434019	0.857614	0.125285	0.19929	0.137115		47	0.070166
									Mean	0.0678527
									StDev	0.0383176
									Median	0.0580296
									25th Percentil	0.0385366
									75thPercentile	0.0861362

## Sheet: Fig 5d
F1 scores per cell
Cell Num	Th(d)
	0.05	0.06	0.07	0.08	0.09	0.1	0.11	0.12	0.13	0.14	0.15	0.16	0.17	0.18	0.19	0.2	0.21	0.22	0.23	0.24	0.25	0.26	0.27	0.28	0.29	0.3	0.31	0.32	0.33	0.34	0.35	0.36	0.37	0.38	0.39	0.4	0.41	0.42	0.43	0.44	0.45	0.46	0.47	0.48	0.49	0.5	0.51	0.52	0.53
1	0.436364	0.464286	0.407407	0.464286	0.590164	0.868421	0.868421	0.735294	0.963855	0.963855	0.963855	0.963855	0.963855	0.963855	0.963855	1	1	1	1	0.988506	0.988506	0.988506	0.988506	0.988506	0.988506	0.988506	0.988506	0.988506	0.988506	0.988506	0.988506	0.988506	0.988506	0.988506	0.988506	0.632353	0.811321	0.788991	0.618705	0.788991	0.788991	0.618705	0.593103	0.618705	0.618705	0.618705	0.618705	0.728814	0.593103
2	0.428571	0.533333	0.533333	0.777778	0.777778	0.777778	0.777778	0.9	0.9	1	1	1	1	1	1	1	1	1	1	1	1	1	1	1	1	1	1	1	1	1	1	1	1	1	1	0.211538	0.297297	0.285714	0.205607	0.285714	0.285714	0.205607	0.19469	0.205607	0.205607	0.205607	0.205607	0.255814	0.19469
3	0.5	0.83871	0.83871	0.941176	0.941176	0.941176	0.941176	0.941176	0.941176	0.941176	0.941176	0.941176	0.941176	0.941176	0.941176	0.941176	0.941176	0.941176	0.941176	0.941176	0.941176	1	1	0.941176	1	0.972973	0.947368	0.923077	0.782609	0.5625	0.5625	0.5625	0.5625	0.782609	0.5625	0.539683	0.553846	0.545455	0.523077	0.545455	0.545455	0.523077	0.545455	0.523077	0.523077	0.523077	0.523077	0.141176	0.545455
4	0.25	0.25	0.352941	0.352941	0.526316	0.526316	0.526316	0.6	0.6	0.6	0.666667	0.833333	0.833333	0.833333	0.833333	1	1	1	1	1	1	1	1	1	1	1	1	1	1	1	1	1	1	1	1	1	1	1	1	1	1	1	0.241379	1	1	1	1	0.314607	0.241379
5	0.333333	0.571429	0.571429	0.888889	0.888889	0.888889	0.888889	0.888889	0.888889	0.888889	0.8	0.909091	0.909091	0.909091	0.909091	0.909091	0.114286	0.114286	0.114286	0.114286	0.140845	0.138889	0.140845	0.138889	0.112676	0.111111	0.131579	0.12987	0.0990099	0.0900901	0.0909091	0.0892857	0.0884956	0.0970874	0.0892857	0.0877193	0.0884956	0.0518135	0.0518135	0.0518135	0.0518135	0.0518135	0.0518135	0.0518135	0.0518135	0.0518135	0.0518135	0.0413223	0.0518135
6	0.133333	0.25	0.444444	0.444444	0.6	0.6	0.666667	0.666667	0.666667	0.666667	0.619048	0.619048	0.619048	0.619048	0.619048	0.619048	0.619048	0.619048	0.619048	0.619048	0.590909	0.619048	0.619048	0.590909	0.619048	0.608696	0.608696	0.608696	0.218182	0.233333	0.235294	0.231405	0.229508	0.196429	0.231405	0.227642	0.229508	0.138614	0.138614	0.138614	0.138614	0.138614	0.138614	0.138614	0.138614	0.138614	0.138614	0.111554	0.138614
7	0.5	0.5	0.5	0.5	0.5	0.5	0.5	0.5	0.666667	0.666667	0.666667	0.666667	0.857143	0.857143	0.75	0.666667	0.666667	0.666667	0.666667	0.666667	0.666667	0.666667	0.666667	0.666667	0.666667	0.114286	0.114286	0.114286	0.129032	0.0550459	0.0555556	0.0545455	0.0540541	0.129032	0.0545455	0.0535714	0.0540541	0.0314136	0.0314136	0.0314136	0.0314136	0.0314136	0.0314136	0.0314136	0.0314136	0.0314136	0.0314136	0.025	0.0314136
8	0.235294	0.461538	0.5	0.536585	0.604651	0.695652	0.745098	0.571429	0.571429	0.920635	0.920635	0.920635	0.920635	0.90625	0.90625	0.90625	0.90625	0.90625	0.90625	0.923077	0.923077	0.923077	0.566038	0.566038	0.524272	0.566038	0.524272	0.524272	0.524272	0.524272	0.524272	0.524272	0.524272	0.566038	0.566038	0.461538	0.487805	0.504202	0.447761	0.504202	0.504202	0.447761	0.444444	0.447761	0.447761	0.447761	0.447761	0.37037	0.444444
9	0.148148	0.148148	0.333333	0.333333	0.387097	0.4375	0.571429	0.571429	0.571429	0.75	0.780488	0.809524	0.809524	0.809524	0.809524	0.780488	0.837209	0.837209	0.837209	0.837209	0.809524	0.913043	0.93617	0.93617	0.96	0.96	0.304762	0.336449	0.333333	0.333333	0.333333	0.333333	0.333333	0.333333	0.333333	0.333333	0.333333	0.225352	0.225352	0.225352	0.225352	0.225352	0.225352	0.225352	0.225352	0.225352	0.225352	0.183206	0.225352
10	0.333333	0.333333	0.333333	0.888889	0.888889	0.888889	0.888889	0.888889	0.888889	0.888889	0.888889	0.888889	0.888889	0.888889	0.888889	0.888889	0.888889	0.888889	0.888889	0.888889	0.727273	0.727273	0.727273	0.888889	0.888889	0.888889	0.615385	0.533333	0.533333	0.5	0.5	0.5	0.5	0.5	0.5	0.5	0.181818	0.181818	0.181818	0.181818	0.181818	0.181818	0.153846	0.181818	0.181818	0.181818	0.181818	0.153846	0.153846
11	0.4	0.4	0.4	0.4	0.4	0.4	0.4	0.4	0.4	0.4	0.4	0.222222	0.222222	0.0487805	0.0487805	0.0487805	0.666667	0.75	0.75	0.75	0.75	0.75	0.75	0.75	0.75	0.75	0.75	0.75	0.75	0.75	0.75	0.0540541	0.0535714	0.0588235	0.0540541	0.0707965	0.0535714	0.0104167	0.0104167	0.0104167	0.0104167	0.0104167	0.0104167	0.0104167	0.0104167	0.0104167	0.0104167	0.0165975	0.0104167
12	0.48	0.592593	0.689655	0.689655	0.689655	0.689655	0.689655	1	1	1	1	1	1	1	1	1	1	1	1	0.622951	0.622951	0.622951	0.622951	0.622951	0.59375	0.612903	0.584615	0.584615	0.584615	0.584615	0.584615	0.567164	0.567164	0.59375	0.59375	0.319328	0.603175	0.59375	0.308943	0.59375	0.59375	0.308943	0.306452	0.308943	0.308943	0.308943	0.308943	0.251656	0.306452
13	0.3	0.454545	0.553191	0.612245	0.666667	0.666667	0.666667	0.692308	0.692308	0.716981	0.716981	0.716981	0.716981	0.716981	0.644068	0.644068	0.918919	0.918919	0.918919	0.918919	0.918919	0.918919	0.918919	0.918919	0.918919	0.918919	0.918919	0.918919	0.918919	0.918919	0.918919	0.918919	0.918919	0.918919	0.918919	0.918919	0.653846	0.653846	0.478873	0.468966	0.468966	0.478873	0.48227	0.48227	0.48227	0.48227	0.453333	0.442953	0.453333
14	0.666667	0.666667	0.769231	0.857143	0.857143	0.933333	0.933333	0.933333	0.933333	0.933333	0.933333	0.933333	0.933333	0.933333	0.933333	0.933333	0.933333	0.933333	0.933333	0.933333	0.933333	0.933333	0.933333	0.466667	0.941176	0.941176	0.8	0.941176	0.941176	0.411765	0.457143	0.457143	0.411765	0.411765	0.457143	0.411765	0.411765	0.238806	0.411765	0.254545	0.254545	0.411765	0.457143	0.457143	0.457143	0.457143	0.27451	0.27451	0.27451
15	0.5	0.5	0.615385	0.714286	0.941176	0.941176	0.941176	0.941176	0.941176	1	1	1	1	1	1	1	0.514286	0.514286	0.514286	0.514286	0.486486	0.486486	0.486486	0.486486	0.486486	0.486486	0.486486	0.486486	0.486486	0.327273	0.327273	0.327273	0.327273	0.486486	0.327273	0.333333	0.321429	0.315789	0.321429	0.315789	0.315789	0.321429	0.315789	0.321429	0.321429	0.321429	0.321429	0.0731707	0.315789
16	0.4	0.588235	0.769231	0.769231	0.769231	0.769231	0.857143	0.857143	0.837209	0.837209	0.979592	0.979592	0.979592	0.979592	0.979592	0.979592	0.539326	0.539326	0.539326	0.539326	0.533333	0.527473	0.533333	0.527473	0.533333	0.527473	0.505263	0.5	0.4	0.369231	0.372093	0.366412	0.363636	0.393443	0.366412	0.360902	0.363636	0.226415	0.226415	0.226415	0.226415	0.226415	0.226415	0.226415	0.226415	0.226415	0.226415	0.183908	0.226415
17	0.434783	0.5	0.714286	0.758621	0.83871	0.971429	0.971429	0.971429	0.971429	0.971429	0.971429	0.971429	0.971429	0.971429	0.971429	0.971429	0.772727	0.772727	0.772727	0.772727	0.782609	0.782609	0.782609	0.782609	0.782609	0.782609	0.782609	0.782609	0.782609	0.5625	0.5625	0.5625	0.5625	0.782609	0.5625	0.571429	0.553846	0.545455	0.553846	0.545455	0.545455	0.553846	0.545455	0.553846	0.553846	0.553846	0.553846	0.141176	0.545455
18	0.8	0.8	0.909091	0.909091	0.909091	0.909091	0.909091	0.909091	0.909091	0.285714	0.285714	0.27907	0.27907	0.27907	0.27907	0.27907	0.169014	0.169014	0.169014	0.169014	0.166667	0.164384	0.166667	0.164384	0.166667	0.164384	0.155844	0.153846	0.117647	0.107143	0.108108	0.106195	0.105263	0.115385	0.106195	0.104348	0.105263	0.0618557	0.0618557	0.0618557	0.0618557	0.0618557	0.0618557	0.0618557	0.0618557	0.0618557	0.0618557	0.0493827	0.0618557
19	0.8	0.8	0.909091	1	1	1	1	1	1	1	1	1	1	1	0.387097	0.387097	0.26087	0.26087	0.26087	0.26087	0.26087	0.26087	0.26087	0.26087	0.26087	0.26087	0.26087	0.26087	0.26087	0.26087	0.26087	0.26087	0.26087	0.26087	0.26087	0.26087	0.157895	0.157895	0.105263	0.102564	0.102564	0.105263	0.106195	0.106195	0.106195	0.106195	0.0983607	0.0991736	0.0983607
20	0.588235	0.588235	0.666667	0.736842	0.8	0.8	0.8	0.8	1	1	1	1	1	1	1	1	1	1	1	1	1	1	1	1	1	1	1	1	1	1	1	1	1	1	1	1	0.923077	0.923077	0.923077	0.923077	0.923077	0.923077	0.827586	0.923077	0.923077	0.923077	0.923077	0.827586	0.827586
21	0.337662	0.4	0.457831	0.457831	0.494118	0.47619	0.732673	0.780952	0.780952	1	1	1	1	1	1	1	1	1	1	1	1	1	1	1	1	1	0.888889	0.876712	0.870748	0.870748	0.870748	0.870748	0.870748	0.870748	0.870748	0.870748	0.870748	0.507937	0.507937	0.507937	0.507937	0.507937	0.507937	0.507937	0.507937	0.507937	0.507937	0.425249	0.507937
22	0.4	0.468085	0.588235	0.56	0.736842	0.736842	0.714286	0.8	0.8	0.8	0.8	0.8	0.8	0.779661	1	1	1	1	1	1	1	1	1	1	1	1	1	1	1	1	1	1	1	1	1	1	1	0.757895	0.5	0.489796	0.489796	0.5	0.503497	0.503497	0.503497	0.503497	0.473684	0.476821	0.473684
23	0.333333	0.421053	0.571429	0.571429	0.636364	0.636364	0.636364	0.965517	0.965517	0.965517	0.965517	1	1	1	1	1	1	1	1	1	1	1	1	0.810811	1	1	1	1	1	0.731707	0.714286	0.714286	0.731707	0.731707	0.714286	0.731707	0.731707	0.405405	0.731707	0.354839	0.354839	0.731707	0.714286	0.714286	0.714286	0.714286	0.122137	0.123077	0.122137
24	0.466667	0.647059	0.685714	0.647059	0.789474	0.789474	0.789474	1	1	1	1	1	1	1	1	1	1	1	1	1	1	1	1	1	1	1	1	1	1	1	1	1	1	1	1	1	1	1	1	1	1	1	1	1	1	1	1	1	1
25	0.4	0.4	0.4	0.666667	0.666667	0.857143	0.857143	0.857143	0.857143	0.857143	0.857143	0.857143	0.857143	0.857143	0.857143	0.857143	0.857143	0.857143	0.857143	0.857143	0.857143	0.857143	0.857143	0.857143	0.857143	0.857143	0.5	0.857143	0.857143	0.266667	0.258065	0.258065	0.266667	0.266667	0.258065	0.266667	0.266667	0.242424	0.266667	0.156863	0.156863	0.266667	0.258065	0.258065	0.258065	0.258065	0.170213	0.170213	0.170213
26	0.666667	0.909091	0.909091	1	1	1	1	1	1	1	1	1	1	1	1	1	1	1	1	1	1	1	1	1	1	1	1	0.75	0.75	0.705882	0.705882	0.705882	0.705882	0.705882	0.705882	0.705882	0.173913	0.166667	0.117647	0.166667	0.166667	0.117647	0.3	0.117647	0.117647	0.117647	0.117647	0.3	0.3
27	0.410256	0.410256	0.652174	0.680851	0.680851	0.708333	0.693878	0.652174	0.967742	0.895522	0.895522	0.882353	0.882353	0.882353	0.882353	0.882353	0.625	0.625	0.625	0.625	0.618557	0.612245	0.618557	0.612245	0.618557	0.612245	0.588235	0.582524	0.472441	0.437956	0.441176	0.434783	0.431655	0.465116	0.434783	0.428571	0.431655	0.283105	0.283105	0.283105	0.283105	0.283105	0.283105	0.283105	0.283105	0.283105	0.283105	0.231343	0.283105
28	0.413793	0.539683	0.704225	0.722222	0.704225	0.773333	0.891566	0.904762	0.930233	0.942529	0.942529	0.942529	0.942529	0.942529	0.942529	0.942529	0.942529	0.942529	0.942529	0.942529	0.942529	0.942529	0.754098	0.754098	0.773109	0.754098	0.773109	0.773109	0.773109	0.773109	0.773109	0.773109	0.773109	0.754098	0.754098	0.630137	0.661871	0.681481	0.613333	0.681481	0.681481	0.613333	0.609272	0.613333	0.613333	0.613333	0.613333	0.516854	0.609272
29	0.571429	0.695652	0.75	0.75	0.692308	0.814815	0.785714	0.740741	0.875	0.875	0.697674	0.697674	0.697674	0.697674	0.697674	0.697674	0.697674	0.697674	0.697674	0.697674	0.666667	0.697674	0.697674	0.666667	0.697674	0.638298	0.638298	0.638298	0.198198	0.247934	0.25	0.245902	0.243902	0.19469	0.245902	0.241935	0.243902	0.147783	0.147783	0.147783	0.147783	0.147783	0.147783	0.147783	0.147783	0.147783	0.147783	0.119048	0.147783
30	0.487805	0.590909	0.784314	0.784314	0.784314	0.983607	0.983607	0.983607	0.983607	0.983607	0.983607	0.983607	0.983607	0.983607	0.983607	0.983607	0.983607	0.983607	0.983607	0.983607	0.983607	0.983607	0.983607	0.983607	0.983607	0.983607	0.983607	0.983607	0.983607	0.983607	0.983607	0.983607	0.983607	0.983607	0.983607	1	0.594059	0.594059	0.446043	0.422535	0.422535	0.446043	0.449275	0.449275	0.449275	0.449275	0.421769	0.424658	0.421769
31	0.272727	0.538462	0.642857	0.642857	0.642857	0.642857	0.642857	0.642857	0.689655	0.689655	0.774194	0.774194	0.914286	0.944444	0.944444	0.944444	0.944444	0.944444	0.944444	0.944444	0.944444	0.944444	0.944444	0.944444	0.944444	0.972973	0.972973	0.972973	0.972973	0.972973	0.972973	0.972973	0.972973	0.972973	0.972973	0.25	0.285714	0.240741	0.208696	0.240741	0.240741	0.208696	0.181818	0.208696	0.208696	0.208696	0.208696	0.198675	0.181818
32	0.4	0.545455	0.628571	0.628571	0.8	0.8	0.8	0.8	1	1	1	1	1	1	1	1	1	1	1	1	1	1	1	1	1	1	1	1	1	1	1	1	1	1	1	1	1	0.90566	0.979592	0.676056	0.676056	0.979592	0.979592	0.979592	0.979592	0.979592	0.716418	0.716418	0.716418
33	1	1	1	1	1	1	1	1	1	1	1	1	1	1	1	1	1	0.4	0.4	0.4	0.4	0.4	0.4	0.4	0.4	0.4	0.4	0.4	0.4	0.4	0.4	0.0408163	0.0408163	0.0434783	0.0434783	0.019802	0.0212766	0.0434783	0.0190476	0.0434783	0.0434783	0.0190476	0.0188679	0.0190476	0.0190476	0.0190476	0.0190476	0.0150376	0.0188679
34	0.451613	0.5	0.5	0.545455	0.588235	0.8	0.8	0.666667	0.8	0.933333	0.933333	0.933333	0.956522	1	1	1	1	1	1	0.69697	0.69697	0.69697	0.69697	0.69697	0.666667	0.686567	0.657143	0.657143	0.657143	0.657143	0.657143	0.638889	0.638889	0.666667	0.666667	0.410256	0.676471	0.666667	0.383333	0.666667	0.666667	0.383333	0.365079	0.383333	0.383333	0.383333	0.383333	0.25641	0.365079
35	0.181818	0.4	0.4	0.4	0.461538	0.518519	0.62069	0.62069	0.62069	0.75	0.888889	1	1	1	1	1	1	1	1	1	1	1	1	1	1	1	1	1	1	1	1	1	1	1	1	1	1	1	1	1	1	1	1	1	1	1	1	1	1
Mean	0.441767	0.534479	0.613863	0.67522	0.721555	0.764077	0.785469	0.805239	0.846117	0.860679	0.864939	0.872162	0.88227	0.878426	0.862065	0.864649	0.82283	0.808068	0.808068	0.78879	0.781516	0.787375	0.77292	0.75496	0.775288	0.758864	0.710906	0.715101	0.679599	0.617918	0.618825	0.586955	0.586045	0.607735	0.589235	0.512994	0.489799	0.432114	0.400884	0.40269	0.40269	0.400884	0.379379	0.401753	0.401753	0.401753	0.366899	0.304561	0.344525
Median	0.413793	0.5	0.615385	0.680851	0.704225	0.789474	0.8	0.857143	0.9	0.933333	0.933333	0.941176	0.942529	0.944444	0.944444	0.971429	0.941176	0.933333	0.933333	0.918919	0.918919	0.918919	0.857143	0.810811	0.888889	0.888889	0.773109	0.773109	0.773109	0.584615	0.584615	0.5625	0.5625	0.666667	0.566038	0.428571	0.431655	0.315789	0.321429	0.315789	0.315789	0.321429	0.306452	0.321429	0.321429	0.321429	0.283105	0.231343	0.283105
[truncated: 47 more columns]

## Sheet: Fig 6c
Raw Numbers					Percentages
Th(d)	Single	Few	Multiple		Th(d)	Single	Few	Multiple
0.13	158	640	386		0.13	13.3446	54.0541	32.6014
0.15	140	411	226		0.15	18.018	52.8958	29.0862
0.175	125	183	163		0.175	26.5393	38.8535	34.6072
0.2	114	66	122		0.2	37.7483	21.8543	40.3974
0.225	68	38	104		0.225	32.381	18.0952	49.5238
0.25	46	31	68		0.25	31.7241	21.3793	46.8966
0.26	38	16	73		0.26	29.9213	12.5984	57.4803

## Sheet: Fig 8c
Raw Numbers					Percentages
Th(d)	Single	Few	Multiple		Th(d)	Single	Few	Multiple
0.15	13	18	6		0.15	35.1351	48.6486	16.2162
0.175	13	15	4		0.175	40.625	46.875	12.5
0.2	11	13	4		0.2	39.2857	46.4286	14.2857
0.225	11	10	5		0.225	42.3077	38.4615	19.2308
0.25	9	6	6		0.25	42.8571	28.5714	28.5714

## Sheet: SupFig 1b
	Laser Power 1		Laser Power 2		Laser Power 3		Laser Power 4		Laser Power 5		Laser Power 6		Laser Power 7		Laser Power 8		Laser Power 9		Laser Power 10		Laser Power 11		Laser Power 12		Laser Power 13		Laser Power 14		Laser Power 15
	0.2		0.4		0.6		0.8		1		1.2		1.4		1.6		1.8		2		2.2		2.4		2.6		2.8		3
	Mean	StDev	Mean	StDev	Mean	StDev	Mean	StDev	Mean	StDev	Mean	StDev	Mean	StDev	Mean	StDev	Mean	StDev	Mean	StDev	Mean	StDev	Mean	StDev	Mean	StDev	Mean	StDev	Mean	StDev
0-250	132.25	54.349	279.23	123.09	429.32	186.9	568.31	244.41	715.35	304.65	862.25	366.61	1007.3	426.32	1147.4	484.56	1292.3	543.98	1441	606.6	1587.4	666.47	1734.4	728.08	1871.9	785	2013.4	840.75	2157.9	890.64
250-500	351.73	69.962	720.78	179.32	1105.5	267.53	1460.8	350.04	1835.3	437.45	2207.5	522.36	2574.7	608.49	2928.8	684.54	3287.8	755.54	3649.2	822.19	3988.8	873.42	4319.5	914.59	4609.3	945.35	4904.8	959.41	5164.8	964.21
500-750	602.59	71.031	1223.7	206.72	1872.8	310.23	2474.4	407.81	3096.7	500.45	3714.5	584.96	4286.3	634.99	4809.3	671.81	5297	687.63	5743.5	670.97	6108.7	647.83	6443.6	625.24	6710.5	591.92	6947.7	558.97	7152.3	523.37
750-1000	850.74	70.009	1716.7	236.26	2620.9	345.9	3455.8	454.33	4288.4	526.06	5037.2	564.32	5684.8	567.28	6201.6	533.41	6634.8	506.31	6994.3	462.16	7270.8	431.57	7497.1	390.89	7685.7	371.85	7827.5	340.71	7945.8	329.56
1000-1250	1106.1	69.931	2224.7	256.31	3393.9	376.46	4419	437.15	5377.8	493.33	6125.6	480.8	6675.5	430.47	7102.8	396.65	7455.9	361.42	7700.2	338.48	7880.3	310.79	8017.6	312.78	8145.2	269.82	8249.5	284	8328.7	269.19
1250-1500	1354.3	70.216	2694.8	286.99	4080.1	382.3	5209.3	440.07	6170.6	434.43	6809.1	390.89	7284.7	359.65	7619	309.15	7863.4	308.34	8049.7	286.75	8173.9	273.4	8268.8	261.68	8372.9	246.47	8459.5	229.04	8518.9	246.75
1500-1750	1614.5	72	3284	365.78	4851.8	474.71	5990.1	408.84	6851	419.32	7460.3	361.03	7788.9	337.27	7986.3	287.95	8173.1	295.14	8306.9	274.51	8388.5	270.34	8444.9	222.28	8562.8	254.05	8623.9	240.67	8628.7	220.28
1750-2000	1874.1	70.871	3709.4	312.4	5371.6	402.93	6534.4	359.68	7317.1	321.3	7735.3	286.47	8006.9	269.44	8145.1	255.53	8351.2	246.68	8420.2	265.14	8478.5	230.62	8529.5	240.42	8671.8	220.61	8676.9	268.29	8774.9	240.12
2000-2250	2083.3	66.625	4105	342.74	5813.6	475.33	6911	346.51	7468.4	308.48	7947.6	234.91	8168.1	302.22	8354.7	250.33	8468.1	257.89	8504.5	247.65	8608.3	182.69	8748.8	182.84	8788.4	211.64	8820.6	241.66	8866	274.67
2250-2500	2346.1	72.692	4413.6	375.09	6123.6	275.47	7201.1	429.19	7786.5	186.21	8034.6	246.16	8294.6	322.84	8457.9	163.71	8504.5	242.08	8708.2	273.95	8615.9	291.67	8836.9	258.92	8785.6	273.89	8853.6	230.9	8851.6	245.5
2500-2750	2570.5	60.104	4533.5	490.02	6157.5	71.418	7400	470.93	7853	169.71	8040	169.71	8520	147.08	8592	45.255	8411	135.76	8490.5	120.92	8541	63.64	8866.5	245.37	8890.5	21.92	8816	158.39	8909.5	26.163

[truncated: 14 more sheets: SupFig 1d, SupFig 1f, SupFig 1i, SupFig 6c, SupFig 6d, SupFig 8a, SupFig 8b, SupFig 8c, SupFig 10b, SupFig 10d, SupFig 11c, SupFig 12b, SupFig 13a, SupFig 13b]
